# Supplementary material for: Rietveld refinement of the mixed boracite Fe1.59Zn1.41B7O13Br
Source: Acta Crystallogr Sect E Struct Rep Online. 2009 Oct 31;65(Pt 11):i83–4. doi: 10.1107/S1600536809044407 (PMC2971062; doi:10.1107/S1600536809044407)
Supplement: Supplementary file 1 [file e-65-00i83-sup1.cif]

##############################################################################
###                                                                        ###
###        Electronic paper (Acta Crystallographica Section E)             ###
###                                                                        ###
##############################################################################
#                                                                            #
# This CIF contains the data in a paper accepted for publication in Acta     #
# Crystallographica Section E. It conforms to the requirements of Notes      #
# for Authors for Section E, and has been peer reviewed under the auspices   #
# of the IUCr Commission on Journals.                                        #
#                                                                            #
# Full details of the Crystallographic Information File format               #
# are given in the paper "The Crystallographic Information File (CIF):       #
# a New Standard Archive File for Crystallography" by S. R. Hall, F. H.      #
# Allen and I. D. Brown [Acta Cryst. (1991), A47, 655-685].                  #
#                                                                            #
# The current version of the core CIF dictionary is obtainable from          #
# ftp://ftp.iucr.org/pub/cif_core.dic. The current version number is 2.4.    #
#                                                                            #
# Software is freely available for graphical display of the structure(s) in  #
# this CIF.  For information consult the CIF home page http://www.iucr.org/  #
# cif/home.html                                                              #
#                                                                            #
# This file may be used for bona fide research purposes within the           #
# scientific community so long as proper attribution is given to the journal # 
# article from which it was obtained.                                        #
#                                                                            #
##############################################################################
                                             
data_global
_journal_data_validation_number     ?
_journal_date_recd_electronic     2009-09-03
_journal_date_accepted     2009-10-25
_journal_name_full     'Acta Crystallographica, Section E'
_journal_year     2009
_journal_volume     65
_journal_issue     11
_journal_page_first     i83
_journal_page_last     i84
_journal_paper_category     QI
_journal_coeditor_code     BR2119
_publ_contact_author_name     'Jorge Campa-Molina'
_publ_contact_author_address
;
   Centro Universitario de Ciencias Exactas e Ingenier\'a,
   Universidad de Guadalajara, Laboratorio de Materiales Avanzados
   del Departamento de Electr\'onica.
   Av. Revoluci\'on No.1500, M\'odulo O, Planta baja, Zona Ol\'impica
   C.P. 44840, Guadalajara, Jalisco, M\'exico.
;
_publ_contact_author_email     jcampa@daad-alumni.de
_publ_contact_author_fax     '52 55 56225012'
_publ_contact_author_phone     '52 33 36190966'
_publ_section_title
;
Rietveld refinement of the new Fe~1.59~Zn~1.41~B~7~O~13~Br mixed boracite
;
loop_
    _publ_author_name
    _publ_author_address
    'Sandra Ulloa-God\'inez'
;       Centro Universitario de Ciencias Exactas e Ingenier\'a,
        Universidad de Guadalajara,
        Laboratorio de Materiales Avanzados del Departamento de Electr\'onica
        Av. Revoluci\'on No. 1500,
        M\'odulo O, Planta baja, Zona Ol\'impica
        CP 44840, Guadalajara, Jalisco, Mexico
;
    'Ivonne Rosales'
;       Instituto de F\'isica,
        Universidad Nacional Aut\'onoma de M\'exico,
        AP 20-364, 01000 M\'exico DF, Mexico
;
    'Lauro Bucio'
;       Instituto de F\'isica,
        Universidad Nacional Aut\'onoma de M\'exico,
        AP 20-364, 01000 M\'exico DF, Mexico
;
    'Mario H. Far\'ias'
;       Centro de Nanociencias y Nanotecnolog\'ia, Universidad Nacional
        Aut\'onoma de M\'exico, Apdo. Postal 356, CP 22800, Ensenada,
        Baja California, Mexico
;
    'Jorge Campa-Molina'
;       Centro Universitario de Ciencias Exactas e Ingenier\'a,
        Universidad de Guadalajara,
        Laboratorio de Materiales Avanzados del Departamento de Electr\'onica
        Av. Revoluci\'on No. 1500,
        M\'odulo O, Planta baja, Zona Ol\'impica
        CP 44840, Guadalajara, Jalisco, Mexico
;
_publ_section_synopsis
;
The title compound crystallizes in the trigonal system with Fe and Zn occupying
the same crystallographic site.
;
data_I
_pd_block_diffractogram_id     ZnFeBr_prof
_chemical_name_systematic
;
iron zinc borate bromide
;
_chemical_name_common     boracite
_chemical_formula_moiety     ?
_chemical_formula_sum     'B7 Br Fe1.59 O13 Zn1.41'
_chemical_formula_structural     'Fe1.59 Zn1.41 (B7 O13) Br'
_chemical_formula_analytical     ?
_chemical_formula_iupac     'Fe1.59 Zn1.41 B7 O13 Br'
_chemical_formula_weight     544.65
_chemical_melting_point     ?
_symmetry_cell_setting     Trigonal
_symmetry_space_group_name_H-M     'R 3 c'
_symmetry_space_group_name_Hall     'R 3 -2"c'
loop_
    _symmetry_equiv_pos_as_xyz
    'x,y,z'
    '-y,x-y,z'
    '-x+y,-x,z'
    '-y,-x,z+1/2'
    '-x+y,y,z+1/2'
    'x,x-y,z+1/2'
    'x+2/3,y+1/3,z+1/3'
    '-y+2/3,x-y+1/3,z+1/3'
    '-x+y+2/3,-x+1/3,z+1/3'
    '-y+2/3,-x+1/3,z+5/6'
    '-x+y+2/3,y+1/3,z+5/6'
    'x+2/3,x-y+1/3,z+5/6'
    'x+1/3,y+2/3,z+2/3'
    '-y+1/3,x-y+2/3,z+2/3'
    '-x+y+1/3,-x+2/3,z+2/3'
    '-y+1/3,-x+2/3,z+1/6'
    '-x+y+1/3,y+2/3,z+1/6'
    'x+1/3,x-y+2/3,z+1/6'
_cell_length_a     8.60810(10)
_cell_length_b     8.60810(10)
_cell_length_c     21.0703(3)
_cell_angle_alpha     90
_cell_angle_beta     90
_cell_angle_gamma     120
_cell_volume     1352.12(3)
_cell_formula_units_Z     6
_cell_measurement_temperature     300
_cell_special_details
; ?
;
_exptl_crystal_density_diffrn     4.013
_exptl_crystal_density_meas     ?
_exptl_crystal_density_method     ?
_exptl_crystal_F_000     1546.0
_pd_char_colour     'pale pink'
_pd_char_particle_morphology     irregular
_exptl_absorpt_coefficient_mu     30.810
_exptl_absorpt_correction_type     none
_exptl_absorpt_process_details     none
_exptl_absorpt_correction_T_min     none
_exptl_absorpt_correction_T_max     none
_exptl_special_details
;
;
_diffrn_ambient_temperature     300
_diffrn_radiation_type     'Cu K\a'
_diffrn_radiation_wavelength     1.54175
_diffrn_radiation_monochromator     graphite
_diffrn_measurement_device_type     'Bruker D8 Advance'
_pd_instr_dist_src/spec     ?
_pd_instr_dist_spec/detc     ?
_pd_instr_location
;
?
;
_pd_meas_2theta_fixed     ?
_pd_meas_2theta_range_min     8.11670
_pd_meas_2theta_range_max     110.01110
_pd_meas_2theta_range_inc     0.019453
_pd_meas_number_of_points     5240
_pd_meas_scan_method     step
_pd_meas_special_details
;  ?
;
_refine_special_details
;
;
_refine_ls_matrix_type     fullcycle
_refine_ls_goodness_of_fit_all     1.89
_refine_ls_restrained_S_all     ?
_refine_ls_restrained_S_obs     ?
_refine_ls_number_parameters     18
_refine_ls_weighting_scheme     sigma
_refine_ls_weighting_details     ?
_refine_ls_shift/su_max     0.02
loop_
    _atom_type_symbol
    _atom_type_scat_dispersion_real
    _atom_type_scat_dispersion_imag
    _atom_type_scat_source
    br -0.76700 1.28300
 International_Tables_for_Crystallography_Vol.C(1991)_Tables_6.1.1.4_and_6.1.1.5
    zn -1.61200 0.67800
 International_Tables_for_Crystallography_Vol.C(1991)_Tables_6.1.1.4_and_6.1.1.5
    fe -1.17900 3.20400
 International_Tables_for_Crystallography_Vol.C(1991)_Tables_6.1.1.4_and_6.1.1.5
    o-2 0.04700 0.03200
 International_Tables_for_Crystallography_Vol.C(1991)_Tables_6.1.1.4_and_6.1.1.5
    b 0.00800 0.00400
 International_Tables_for_Crystallography_Vol.C(1991)_Tables_6.1.1.4_and_6.1.1.5
_computing_data_collection     'please supply'
_computing_cell_refinement     'please supply'
_computing_data_reduction     'please supply'
_computing_structure_solution     'please supply'
_computing_structure_refinement
;
FULLPROF (Rodr\'iguez-Carvajal, 2006;
Rodriguez & Rodriguez-Carvajal, 1997, a strongly
modified version of that described by Wiles & Young (1981)
;
_computing_molecular_graphics     'DIAMOND (Brandenburg, 2009)'
_computing_publication_material     'DIAMOND (Brandenburg, 2009)'
_pd_calibration_special_details
; ?
;
_pd_prep_cool_rate     ?
_pd_prep_pressure     ?
_pd_prep_temperature     1173
_pd_proc_2theta_range_min     ?
_pd_proc_2theta_range_max     ?
_pd_proc_2theta_range_inc     ?
_pd_proc_info_data_reduction     ?
_pd_proc_ls_background_function
;
linear interpolation between a set of 72 background points with refinable
heights
;
_pd_proc_ls_prof_R_factor     0.018
_pd_proc_ls_prof_wR_factor     0.025
_pd_proc_ls_prof_wR_expected     0.014
_pd_proc_ls_profile_function
;
pseudo-Voigt modified by Thompson <i>et al.</i> (1987)
;
_pd_proc_ls_special_details
; ?
;
_pd_proc_wavelength     ?
_pd_spec_mount_mode     reflection
_pd_spec_mounting
; packed powder sample container
;
_pd_spec_shape     irregular
_pd_spec_size_axial     20
_pd_spec_size_equat     20
_pd_spec_size_thick     0.2
loop_
    _atom_site_label
    _atom_site_fract_x
    _atom_site_fract_y
    _atom_site_fract_z
    _atom_site_U_iso_or_equiv
    _atom_site_occupancy
    Br 0.00000 0.00000 0.26670 0.0084(9) 1.00000
    Zn 0.1488(8) 0.3037(3) 0.3347(2) 0.0113(8) 0.47000
    Fe 0.1488(8) 0.3037(3) 0.3347(2) 0.0113(8) 0.53000
    B1 -0.1840(10)
                 0.15190(10)
                           -0.0800(10)
                                     0.00304 1.00000
    B2 0.1130(2) -0.09020(10)
                            -0.02590(10)
                                       0.00304 1.00000
    B3 0.00000 0.00000 0.1050(10)
                                0.00304 1.00000
    O1 0.00000 0.00000 -0.0080(10)
                                 0.0025(9) 1.00000
    O2 0.0100(10)
                -0.157(2) 0.1070(10)
                                   0.0025(9) 1.00000
    O3 0.2820(10)
                0.2740(10)
                         -0.0320(10)
                                   0.0025(9) 1.00000
    O4 0.2060(10)
                -0.0060(10)
                          -0.0850(10)
                                    0.0025(9) 1.00000
    O5 0.2420(10)
                -0.0590(10)
                          0.0240(10)
                                   0.0025(9) 1.00000
_geom_special_details
;
;
loop_
    _geom_bond_atom_site_label_1
    _geom_bond_atom_site_label_2
    _geom_bond_site_symmetry_2
    _geom_bond_distance
    _geom_bond_publ_flag
    Zn Br 1_555 2.680(3) yes
    Zn Br 16_555 3.4120(10)
                          yes
    Zn O2 17_555 2.130(4) yes
    Zn O3 8_555 2.081(7) yes
    Zn O4 6_555 2.035(4) yes
    Zn O5 7_455 2.012(7) yes
    B1 O2 10_454 1.506(14) yes
    B1 O3 2_555 1.48(2) yes
    B1 O4 2_555 1.451(13) yes
    B1 O5 10_454 1.49(3) yes
    B2 O1 1_555 1.566(3) yes
    B2 O3 3_555 1.452(8) yes
    B2 O4 1_555 1.463(18) yes
    B2 O5 1_555 1.453(17) yes
    B3 O2 1_555 1.397(14) yes
    B3 O1 1_555 2.38(3) yes
loop_
    _geom_angle_atom_site_label_1
    _geom_angle_atom_site_label_2
    _geom_angle_atom_site_label_3
    _geom_angle_site_symmetry_1
    _geom_angle_site_symmetry_3
    _geom_angle
    _geom_angle_publ_flag
    Zn Br Zn . 2_555 94.1(2) no
    O2 B3 O2 1_555 2_555 119.9(9) yes
