# Supplementary material for: Rietveld refinement of the mixed boracite Fe1.59Zn1.41B7O13Br
Source: Acta Crystallogr Sect E Struct Rep Online. 2009 Oct 31;65(Pt 11):i83–4. doi: 10.1107/S1600536809044407 (PMC2971062; doi:10.1107/S1600536809044407)
Supplement: Supplementary file 2 [file e-65-00i83-Isup2.rtv]

 
#==============================================
# Powder diffraction pattern number   1
#==============================================
 
data_I
 
_pd_block_id    ZnFeBr

#---- raw/calc data loop -----   
_pd_meas_2theta_range_min       8.116700
_pd_meas_2theta_range_max     110.011101
_pd_meas_2theta_range_inc       0.019453
_pd_proc_2theta_range_min       8.069566
_pd_proc_2theta_range_max     109.963966
_pd_proc_2theta_range_inc       0.019453
 
loop_
_pd_proc_point_id
_pd_proc_2theta_corrected   
_pd_proc_intensity_total
_pd_calc_intensity_total
_pd_proc_intensity_bkg_calc
 
    65     9.3143    5998(77)          5907.5742         5907.5742      
    66     9.3338    5806(76)          5907.6172         5907.6172      
    67     9.3532    6002(77)          5899.1826         5899.1826      
    68     9.3727    5859(77)          5890.7046         5890.7046      
    69     9.3921    5885(77)          5882.2695         5882.2695      
    70     9.4116    5897(77)          5873.7915         5873.7915      
    71     9.4310    5978(77)          5865.3569         5865.3569      
    72     9.4505    5846(76)          5856.8789         5856.8789      
    73     9.4699    5828(76)          5848.4438         5848.4438      
    74     9.4894    5687(75)          5839.9658         5839.9658      
    75     9.5088    5732(76)          5831.5312         5831.5312      
    76     9.5283    5761(76)          5823.0527         5823.0527      
    77     9.5477    5742(76)          5814.6182         5814.6182      
    78     9.5672    5801(76)          5806.1401         5806.1401      
    79     9.5866    5881(77)          5797.7051         5797.7051      
    80     9.6061    5815(76)          5789.2271         5789.2271      
    81     9.6255    5759(76)          5780.7925         5780.7925      
    82     9.6450    5685(75)          5772.3145         5772.3145      
    83     9.6644    5718(76)          5763.8794         5763.8794      
    84     9.6839    5754(76)          5755.4014         5755.4014      
    85     9.7033    5733(76)          5746.9668         5746.9668      
    86     9.7228    5831(76)          5738.4883         5738.4883      
    87     9.7422    5751(76)          5730.0537         5730.0537      
    88     9.7617    5838(76)          5721.5752         5721.5752      
    89     9.7811    5594(75)          5713.1406         5713.1406      
    90     9.8006    5723(76)          5704.6621         5704.6621      
    91     9.8200    5758(76)          5696.2275         5696.2275      
    92     9.8395    5669(75)          5687.7495         5687.7495      
    93     9.8589    5751(76)          5679.3145         5679.3145      
    94     9.8784    5766(76)          5670.8364         5670.8364      
    95     9.8978    5697(75)          5662.4019         5662.4019      
    96     9.9173    5662(75)          5653.9233         5653.9233      
    97     9.9367    5578(75)          5645.4888         5645.4888      
    98     9.9562    5591(75)          5637.0107         5637.0107      
    99     9.9756    5811(76)          5628.5757         5628.5757      
   100     9.9951    5604(75)          5620.0977         5620.0977      
   101    10.0145    5618(75)          5611.6631         5611.6631      
   102    10.0340    5697(75)          5603.1846         5603.1846      
   103    10.0534    5506(74)          5594.7500         5594.7500      
   104    10.0729    5604(75)          5586.2720         5586.2720      
   105    10.0923    5569(75)          5577.8374         5577.8374      
   106    10.1118    5480(74)          5569.3589         5569.3589      
   107    10.1312    5502(74)          5560.9243         5560.9243      
   108    10.1507    5475(74)          5552.4463         5552.4463      
   109    10.1701    5542(74)          5544.0112         5544.0112      
   110    10.1896    5543(74)          5535.5332         5535.5332      
   111    10.2090    5698(75)          5527.0986         5527.0986      
   112    10.2285    5579(75)          5518.6201         5518.6201      
   113    10.2479    5442(74)          5510.1855         5510.1855      
   114    10.2674    5495(74)          5501.7075         5501.7075      
   115    10.2868    5488(74)          5493.2725         5493.2725      
   116    10.3063    5616(75)          5484.7944         5484.7944      
   117    10.3257    5464(74)          5476.3599         5476.3599      
   118    10.3452    5537(74)          5467.8813         5467.8813      
   119    10.3646    5410(74)          5459.4468         5459.4468      
   120    10.3841    5431(74)          5450.9683         5450.9683      
   121    10.4035    5323(73)          5442.5337         5442.5337      
   122    10.4229    5344(73)          5434.0991         5434.0991      
   123    10.4424    5523(74)          5425.6206         5425.6206      
   124    10.4618    5427(74)          5417.1860         5417.1860      
   125    10.4813    5386(73)          5408.7075         5408.7075      
   126    10.5007    5389(73)          5400.2729         5400.2729      
   127    10.5202    5404(74)          5391.7949         5391.7949      
   128    10.5396    5289(73)          5383.3599         5383.3599      
   129    10.5591    5414(74)          5374.8818         5374.8818      
   130    10.5785    5395(73)          5366.4473         5366.4473      
   131    10.5980    5451(74)          5357.9692         5357.9692      
   132    10.6174    5305(73)          5349.5342         5349.5342      
   133    10.6369    5195(72)          5341.0562         5341.0562      
   134    10.6563    5306(73)          5333.2847         5333.2847      
   135    10.6758    5330(73)          5325.4727         5325.4727      
   136    10.6952    5200(72)          5317.7012         5317.7012      
   137    10.7147    5468(74)          5309.8896         5309.8896      
   138    10.7341    5314(73)          5302.1177         5302.1177      
   139    10.7536    5435(74)          5294.3062         5294.3062      
   140    10.7730    5311(73)          5286.5347         5286.5347      
   141    10.7925    5266(73)          5278.7231         5278.7231      
   142    10.8119    5408(74)          5270.9512         5270.9512      
   143    10.8314    5261(73)          5263.1396         5263.1396      
   144    10.8508    5204(72)          5255.3682         5255.3682      
   145    10.8703    5230(72)          5247.5562         5247.5562      
   146    10.8897    5189(72)          5239.7847         5239.7847      
   147    10.9092    5089(71)          5231.9727         5231.9727      
   148    10.9286    5314(73)          5224.2012         5224.2012      
   149    10.9481    5188(72)          5216.3896         5216.3896      
   150    10.9675    5242(72)          5208.6177         5208.6177      
   151    10.9870    5283(73)          5200.8062         5200.8062      
   152    11.0064    5277(73)          5193.0347         5193.0347      
   153    11.0259    5232(72)          5185.2227         5185.2227      
   154    11.0453    5115(72)          5177.4512         5177.4512      
   155    11.0648    5154(72)          5169.6392         5169.6392      
   156    11.0842    5255(72)          5161.8677         5161.8677      
   157    11.1037    5270(73)          5154.0562         5154.0562      
   158    11.1231    5097(71)          5146.2842         5146.2842      
   159    11.1426    5063(71)          5138.4727         5138.4727      
   160    11.1620    5063(71)          5130.7012         5130.7012      
   161    11.1815    5086(71)          5122.8896         5122.8896      
   162    11.2009    5084(71)          5115.1177         5115.1177      
   163    11.2204    5074(71)          5107.3062         5107.3062      
   164    11.2398    5077(71)          5099.5347         5099.5347      
   165    11.2593    5110(71)          5091.7227         5091.7227      
   166    11.2787    5146(72)          5083.9512         5083.9512      
   167    11.2982    5052(71)          5076.1396         5076.1396      
   168    11.3176    5128(72)          5068.3677         5068.3677      
   169    11.3371    4979(71)          5060.5562         5060.5562      
   170    11.3565    4956(70)          5052.7847         5052.7847      
   171    11.3760    5027(71)          5044.9727         5044.9727      
   172    11.3954    5114(72)          5037.2012         5037.2012      
   173    11.4149    4903(70)          5029.3896         5029.3896      
   174    11.4343    5003(71)          5021.6182         5021.6182      
   175    11.4538    4999(71)          5013.8062         5013.8062      
   176    11.4732    4986(71)          5006.0347         5006.0347      
   177    11.4927    5062(71)          4998.2227         4998.2227      
   178    11.5121    4924(70)          4990.4512         4990.4512      
   179    11.5316    4955(70)          4982.6396         4982.6396      
   180    11.5510    5098(71)          4974.8677         4974.8677      
   181    11.5705    4999(71)          4967.0562         4967.0562      
   182    11.5899    4849(70)          4959.2847         4959.2847      
   183    11.6093    4911(70)          4951.5127         4951.5127      
   184    11.6288    4864(70)          4943.7012         4943.7012      
   185    11.6482    5047(71)          4935.9297         4935.9297      
   186    11.6677    4931(70)          4928.1177         4928.1177      
   187    11.6871    4930(70)          4920.3462         4920.3462      
   188    11.7066    4933(70)          4912.5342         4912.5342      
   189    11.7260    4988(71)          4904.7627         4904.7627      
   190    11.7455    4977(71)          4896.9512         4896.9512      
   191    11.7649    4815(69)          4889.1792         4889.1792      
   192    11.7844    4784(69)          4881.3677         4881.3677      
   193    11.8038    4848(70)          4873.5962         4873.5962      
   194    11.8233    4939(70)          4865.7842         4865.7842      
   195    11.8427    4859(70)          4858.0127         4858.0127      
   196    11.8622    4875(70)          4850.2012         4850.2012      
   197    11.8816    4892(70)          4842.4292         4842.4292      
   198    11.9011    4825(69)          4834.6177         4834.6177      
   199    11.9205    4770(69)          4826.8462         4826.8462      
   200    11.9400    4741(69)          4819.0347         4819.0347      
   201    11.9594    4804(69)          4811.2627         4811.2627      
   202    11.9789    4846(70)          4803.4512         4803.4512      
   203    11.9983    4879(70)          4795.6797         4795.6797      
   204    12.0178    4773(69)          4787.8677         4787.8677      
   205    12.0372    4789(69)          4780.0962         4780.0962      
   206    12.0567    4849(70)          4772.2847         4772.2847      
   207    12.0761    4889(70)          4764.5127         4764.5127      
   208    12.0956    4548(67)          4756.7012         4756.7012      
   209    12.1150    4776(69)          4751.8203         4751.8203      
   210    12.1345    4719(69)          4746.9600         4746.9600      
   211    12.1539    4770(69)          4742.1245         4742.1245      
   212    12.1734    4879(70)          4737.2642         4737.2642      
   213    12.1928    4713(69)          4732.4287         4732.4287      
   214    12.2123    4858(70)          4727.5679         4727.5679      
   215    12.2317    4681(68)          4722.7324         4722.7324      
   216    12.2512    4666(68)          4717.8721         4717.8721      
   217    12.2706    4708(69)          4713.0366         4713.0366      
   218    12.2901    4718(69)          4708.1763         4708.1763      
   219    12.3095    4726(69)          4703.3408         4703.3408      
   220    12.3290    4710(69)          4698.4805         4698.4805      
   221    12.3484    4672(68)          4693.6450         4693.6450      
   222    12.3679    4680(68)          4688.7847         4688.7847      
   223    12.3873    4695(69)          4683.9492         4683.9492      
   224    12.4068    4798(69)          4679.0884         4679.0884      
   225    12.4262    4650(68)          4674.2529         4674.2529      
   226    12.4457    4614(68)          4669.3926         4669.3926      
   227    12.4651    4694(69)          4664.5571         4664.5571      
   228    12.4846    4647(68)          4659.6968         4659.6968      
   229    12.5040    4580(68)          4654.8613         4654.8613      
   230    12.5235    4585(68)          4650.0010         4650.0010      
   231    12.5429    4724(69)          4645.1655         4645.1655      
   232    12.5624    4691(68)          4640.3052         4640.3052      
   233    12.5818    4657(68)          4635.4697         4635.4697      
   234    12.6013    4665(68)          4630.6089         4630.6089      
   235    12.6207    4577(68)          4625.7734         4625.7734      
   236    12.6402    4646(68)          4620.9131         4620.9131      
   237    12.6596    4562(68)          4616.0776         4616.0776      
   238    12.6791    4601(68)          4611.2173         4611.2173      
   239    12.6985    4657(68)          4606.3818         4606.3818      
   240    12.7180    4470(67)          4601.5215         4601.5215      
   241    12.7374    4575(68)          4596.6860         4596.6860      
   242    12.7569    4691(68)          4591.8257         4591.8257      
   243    12.7763    4518(67)          4586.9902         4586.9902      
   244    12.7958    4503(67)          4582.1294         4582.1294      
   245    12.8152    4583(68)          4577.2939         4577.2939      
   246    12.8346    4630(68)          4572.4585         4572.4585      
   247    12.8541    4561(68)          4567.5981         4567.5981      
   248    12.8735    4565(68)          4562.7627         4562.7627      
   249    12.8930    4691(68)          4557.9023         4557.9023      
   250    12.9124    4438(67)          4553.0669         4553.0669      
   251    12.9319    4438(67)          4548.2065         4548.2065      
   252    12.9513    4547(67)          4543.3711         4543.3711      
   253    12.9708    4483(67)          4538.5103         4538.5103      
   254    12.9902    4605(68)          4533.6748         4533.6748      
   255    13.0097    4669(68)          4528.8145         4528.8145      
   256    13.0291    4480(67)          4523.9790         4523.9790      
   257    13.0486    4382(66)          4519.1187         4519.1187      
   258    13.0680    4522(67)          4514.2832         4514.2832      
   259    13.0875    4522(67)          4509.4229         4509.4229      
   260    13.1069    4482(67)          4504.5874         4504.5874      
   261    13.1264    4496(67)          4499.7271         4499.7271      
   262    13.1458    4500(67)          4494.8916         4494.8916      
   263    13.1653    4392(66)          4490.0308         4490.0308      
   264    13.1847    4474(67)          4485.1953         4485.1953      
   265    13.2042    4477(67)          4480.3350         4480.3350      
   266    13.2236    4377(66)          4475.4995         4475.4995      
   267    13.2431    4537(67)          4470.6392         4470.6392      
   268    13.2625    4517(67)          4465.8037         4465.8037      
   269    13.2820    4486(67)          4460.9434         4460.9434      
   270    13.3014    4351(66)          4456.1079         4456.1079      
   271    13.3209    4485(67)          4451.2476         4451.2476      
   272    13.3403    4493(67)          4446.4121         4446.4121      
   273    13.3598    4397(66)          4441.5513         4441.5513      
   274    13.3792    4432(67)          4436.7158         4436.7158      
   275    13.3987    4565(68)          4431.8555         4431.8555      
   276    13.4181    4453(67)          4427.0200         4427.0200      
   277    13.4376    4344(66)          4422.1597         4422.1597      
   278    13.4570    4458(67)          4417.3242         4417.3242      
   279    13.4765    4458(67)          4417.5366         4412.4639      
   280    13.4959    4457(67)          4412.8901         4407.6284      
   281    13.5154    4467(67)          4410.9697         4402.7681      
   282    13.5348    4481(67)          4406.4482         4397.9326      
   283    13.5543    4432(67)          4401.9214         4393.0718      
   284    13.5737    4391(66)          4397.4385         4388.2363      
   285    13.5932    4409(66)          4392.9536         4383.3760      
   286    13.6126    4328(66)          4388.5151         4378.5405      
   287    13.6321    4338(66)          4386.8105         4376.4111      
   288    13.6515    4417(66)          4385.1841         4374.3350      
   289    13.6710    4376(66)          4383.5791         4372.2480      
   290    13.6904    4414(66)          4382.0156         4370.1719      
   291    13.7099    4339(66)          4380.4790         4368.0850      
   292    13.7293    4321(66)          4378.9902         4366.0093      
   293    13.7488    4418(66)          4377.5366         4363.9224      
   294    13.7682    4508(67)          4376.1372         4361.8462      
   295    13.7877    4354(66)          4374.7822         4359.7593      
   296    13.8071    4373(66)          4373.4922         4357.6831      
   297    13.8266    4241(65)          4372.2588         4355.5962      
   298    13.8460    4394(66)          4371.1025         4353.5200      
   299    13.8655    4363(66)          4370.0190         4351.4331      
   300    13.8849    4364(66)          4369.0288         4349.3569      
   301    13.9044    4416(66)          4368.1323         4347.2705      
   302    13.9238    4445(67)          4367.3506         4345.1943      
   303    13.9433    4453(67)          4366.6899         4343.1074      
   304    13.9627    4233(65)          4366.1738         4341.0312      
   305    13.9822    4382(66)          4368.4326         4341.5610      
   306    14.0016    4551(67)          4370.8901         4342.1157      
   307    14.0211    4398(66)          4373.5713         4342.6729      
   308    14.0405    4399(66)          4376.4805         4343.2271      
   309    14.0599    4426(67)          4379.6689         4343.7812      
   310    14.0794    4480(67)          4383.2017         4344.3384      
   311    14.0988    4476(67)          4387.0981         4344.8926      
   312    14.1183    4376(66)          4391.4683         4345.4497      
   313    14.1377    4468(67)          4396.3516         4346.0044      
   314    14.1572    4421(66)          4401.9038         4346.5615      
   315    14.1766    4359(66)          4408.2007         4347.1157      
   316    14.1961    4477(67)          4415.4771         4347.6729      
   317    14.2155    4411(66)          4423.8745         4348.2271      
   318    14.2350    4422(66)          4433.7642         4348.7842      
   319    14.2544    4455(67)          4445.4194         4349.3389      
   320    14.2739    4511(67)          4459.4648         4349.8960      
   321    14.2933    4496(67)          4476.4438         4350.4502      
   322    14.3128    4586(68)          4497.5000         4351.0073      
   323    14.3322    4661(68)          4523.7876         4351.5615      
   324    14.3517    4630(68)          4557.6104         4352.1187      
   325    14.3711    4723(69)          4601.7295         4352.6733      
   326    14.3906    5017(71)          4661.9697         4353.2305      
   327    14.4100    5392(73)          4748.9521         4353.7847      
   328    14.4295    5656(75)          4892.5918         4354.3418      
   329    14.4489    6160(78)          5164.7744         4354.8960      
   330    14.4684    6988(84)          5720.5142         4355.4531      
   331    14.4878    8308(91)          6767.8882         4356.0073      
   332    14.5073    9723(99)          8452.8662         4356.5649      
   333    14.5267    11526(107)         10501.1963         4357.1191    
   334    14.5462    12634(112)         11919.3516         4357.6763    
   335    14.5656    11605(108)         11797.6689         4358.2305    
   336    14.5851    9685(98)         10465.0391         4358.7876      
   337    14.6045    7578(87)          8584.5820         4359.3418      
   338    14.6240    5994(77)          6928.5537         4359.8989      
   339    14.6434    5247(72)          5844.8750         4360.4536      
   340    14.6629    4954(70)          5240.0664         4361.0107      
   341    14.6823    4580(68)          4933.7856         4361.5649      
   342    14.7018    4642(68)          4773.7324         4362.1221      
   343    14.7212    4568(68)          4680.6372         4362.6763      
   344    14.7407    4559(68)          4618.3555         4363.2334      
   345    14.7601    4713(69)          4573.6558         4363.7881      
   346    14.7796    4508(67)          4539.8643         4364.3452      
   347    14.7990    4414(66)          4513.9395         4364.8994      
   348    14.8185    4567(68)          4493.4595         4365.4565      
   349    14.8379    4417(66)          4477.1929         4366.0107      
   350    14.8574    4531(67)          4463.9624         4366.5679      
   351    14.8768    4443(67)          4453.1885         4367.1226      
   352    14.8963    4430(67)          4444.2334         4367.6797      
   353    14.9157    4456(67)          4436.8032         4368.2339      
   354    14.9352    4413(66)          4430.5273         4368.7910      
   355    14.9546    4501(67)          4425.2471         4369.3452      
   356    14.9741    4427(67)          4420.7334         4369.9023      
   357    14.9935    4415(66)          4416.8970         4370.4565      
   358    15.0130    4442(67)          4413.5894         4371.0142      
   359    15.0324    4504(67)          4410.7568         4371.5684      
   360    15.0519    4427(67)          4408.3013         4372.1255      
   361    15.0713    4423(67)          4406.1895         4372.6797      
   362    15.0908    4419(66)          4404.3530         4373.2368      
   363    15.1102    4359(66)          4402.7715         4373.7910      
   364    15.1297    4388(66)          4401.3955         4374.3481      
   365    15.1491    4364(66)          4400.2129         4374.9028      
   366    15.1686    4479(67)          4399.1865         4375.4600      
   367    15.1880    4523(67)          4398.3086         4376.0142      
   368    15.2075    4344(66)          4397.5532         4376.5713      
   369    15.2269    4393(66)          4396.9126         4377.1255      
   370    15.2464    4413(66)          4396.3691         4377.6826      
   371    15.2658    4349(66)          4395.9175         4378.2373      
   372    15.2852    4375(66)          4395.5439         4378.7915      
   373    15.3047    4383(66)          4395.2407         4379.3486      
   374    15.3241    4351(66)          4395.0029         4379.9028      
   375    15.3436    4325(66)          4394.8218         4380.4600      
   376    15.3630    4391(66)          4394.6943         4381.0142      
   377    15.3825    4413(66)          4394.6147         4381.5718      
   378    15.4019    4523(67)          4394.5776         4382.1260      
   379    15.4214    4453(67)          4394.5801         4382.6831      
   380    15.4408    4350(66)          4394.6187         4383.2373      
   381    15.4603    4400(66)          4394.6904         4383.7944      
   382    15.4797    4293(66)          4394.7920         4384.3486      
   383    15.4992    4460(67)          4394.9219         4384.9058      
   384    15.5186    4486(67)          4395.0771         4385.4604      
   385    15.5381    4445(67)          4395.2563         4386.0176      
   386    15.5575    4441(67)          4395.4561         4386.5718      
   387    15.5770    4515(67)          4395.6772         4387.1289      
   388    15.5964    4304(66)          4395.9155         4387.6831      
   389    15.6159    4444(67)          4396.1724         4388.2402      
   390    15.6353    4356(66)          4391.5869         4388.7949      
   391    15.6548    4382(66)          4392.0439         4389.3521      
   392    15.6742    4505(67)          4389.9062         4389.9062      
   393    15.6937    4514(67)          4390.4634         4390.4634      
   394    15.7131    4456(67)          4391.0176         4391.0176      
   395    15.7326    4493(67)          4391.5747         4391.5747      
   396    15.7520    4383(66)          4392.1294         4392.1294      
   397    15.7715    4306(66)          4392.6865         4392.6865      
   398    15.7909    4442(67)          4393.2407         4393.2407      
   399    15.8104    4368(66)          4393.7979         4393.7979      
   400    15.8298    4271(65)          4394.3521         4394.3521      
   401    15.8493    4431(67)          4395.5840         4395.5840      
   402    15.8687    4392(66)          4396.8130         4396.8130      
   403    15.8882    4443(67)          4398.0483         4398.0483      
   404    15.9076    4366(66)          4399.2773         4399.2773      
   405    15.9271    4462(67)          4400.5122         4400.5122      
   406    15.9465    4367(66)          4401.7412         4401.7412      
   407    15.9660    4489(67)          4402.9766         4402.9766      
   408    15.9854    4340(66)          4404.2056         4404.2056      
   409    16.0049    4435(67)          4405.4409         4405.4409      
   410    16.0243    4358(66)          4406.6699         4406.6699      
   411    16.0438    4441(67)          4407.9048         4407.9048      
   412    16.0632    4560(68)          4409.1338         4409.1338      
   413    16.0827    4459(67)          4410.3691         4410.3691      
   414    16.1021    4363(66)          4411.5981         4411.5981      
   415    16.1216    4415(66)          4412.8335         4412.8335      
   416    16.1410    4343(66)          4414.0625         4414.0625      
   417    16.1605    4545(67)          4415.2974         4415.2974      
   418    16.1799    4335(66)          4416.5264         4416.5264      
   419    16.1994    4376(66)          4417.7617         4417.7617      
   420    16.2188    4485(67)          4418.9907         4418.9907      
   421    16.2383    4474(67)          4420.2261         4420.2261      
   422    16.2577    4357(66)          4421.4551         4421.4551      
   423    16.2772    4488(67)          4422.6904         4422.6904      
   424    16.2966    4400(66)          4423.9194         4423.9194      
   425    16.3161    4523(67)          4425.1543         4425.1543      
   426    16.3355    4635(68)          4426.3833         4426.3833      
   427    16.3550    4506(67)          4427.6187         4427.6187      
   428    16.3744    4349(66)          4428.8477         4428.8477      
   429    16.3939    4427(67)          4430.0830         4430.0830      
   430    16.4133    4466(67)          4431.3120         4431.3120      
   431    16.4328    4399(66)          4432.5474         4432.5474      
   432    16.4522    4453(67)          4433.7759         4433.7759      
   433    16.4716    4562(68)          4435.0049         4435.0049      
   434    16.4911    4389(66)          4436.2402         4436.2402      
   435    16.5105    4412(66)          4437.4692         4437.4692      
   436    16.5300    4424(67)          4438.7046         4438.7046      
   437    16.5494    4427(67)          4439.9336         4439.9336      
   438    16.5689    4513(67)          4441.1685         4441.1685      
   439    16.5883    4475(67)          4442.3975         4442.3975      
   440    16.6078    4405(66)          4443.6328         4443.6328      
   441    16.6272    4469(67)          4444.8618         4444.8618      
   442    16.6467    4476(67)          4446.0972         4446.0972      
   443    16.6661    4489(67)          4447.3262         4447.3262      
   444    16.6856    4385(66)          4448.5615         4448.5615      
   445    16.7050    4519(67)          4449.7900         4449.7900      
   446    16.7245    4416(66)          4451.0254         4451.0254      
   447    16.7439    4565(68)          4452.2544         4452.2544      
   448    16.7634    4281(65)          4453.4897         4453.4897      
   449    16.7828    4432(67)          4454.7188         4454.7188      
   450    16.8023    4494(67)          4455.9541         4455.9541      
   451    16.8217    4537(67)          4457.1826         4457.1826      
   452    16.8412    4418(66)          4458.4180         4458.4180      
   453    16.8606    4515(67)          4459.6470         4459.6470      
   454    16.8801    4378(66)          4460.8823         4460.8823      
   455    16.8995    4541(67)          4462.1113         4462.1113      
   456    16.9190    4332(66)          4463.3467         4463.3467      
   457    16.9384    4502(67)          4464.5757         4464.5757      
   458    16.9579    4352(66)          4465.8105         4465.8105      
   459    16.9773    4438(67)          4467.0396         4467.0396      
   460    16.9968    4466(67)          4468.2749         4468.2749      
   461    17.0162    4472(67)          4469.5039         4469.5039      
   462    17.0357    4520(67)          4470.7393         4470.7393      
   463    17.0551    4507(67)          4471.9683         4471.9683      
   464    17.0746    4435(67)          4473.2036         4473.2036      
   465    17.0940    4476(67)          4474.4326         4474.4326      
   466    17.1135    4454(67)          4475.6675         4475.6675      
   467    17.1329    4505(67)          4476.8965         4476.8965      
   468    17.1524    4413(66)          4478.1318         4478.1318      
   469    17.1718    4490(67)          4479.3608         4479.3608      
   470    17.1913    4513(67)          4480.5962         4480.5962      
   471    17.2107    4613(68)          4481.8252         4481.8252      
   472    17.2302    4483(67)          4483.0601         4483.0601      
   473    17.2496    4410(66)          4484.2891         4484.2891      
   474    17.2691    4520(67)          4485.5244         4485.5244      
   475    17.2885    4247(65)          4486.7534         4486.7534      
   476    17.3080    4564(68)          4486.9375         4486.9375      
   477    17.3274    4535(67)          4487.0991         4487.0991      
   478    17.3469    4464(67)          4487.2612         4487.2612      
   479    17.3663    4508(67)          4487.4224         4487.4224      
   480    17.3858    4458(67)          4487.5845         4487.5845      
   481    17.4052    4438(67)          4487.7456         4487.7456      
   482    17.4247    4500(67)          4487.9077         4487.9077      
   483    17.4441    4492(67)          4488.0693         4488.0693      
   484    17.4636    4498(67)          4488.2314         4488.2314      
   485    17.4830    4467(67)          4488.3926         4488.3926      
   486    17.5025    4514(67)          4488.5547         4488.5547      
   487    17.5219    4488(67)          4488.7163         4488.7163      
   488    17.5414    4506(67)          4488.8784         4488.8784      
   489    17.5608    4466(67)          4489.0396         4489.0396      
   490    17.5803    4427(67)          4489.2017         4489.2017      
   491    17.5997    4407(66)          4489.3628         4489.3628      
   492    17.6192    4416(66)          4489.5249         4489.5249      
   493    17.6386    4620(68)          4489.6865         4489.6865      
   494    17.6581    4496(67)          4489.8486         4489.8486      
   495    17.6775    4479(67)          4490.0098         4490.0098      
   496    17.6969    4524(67)          4490.1709         4490.1709      
   497    17.7164    4429(67)          4490.3335         4490.3335      
   498    17.7358    4534(67)          4490.4946         4490.4946      
   499    17.7553    4402(66)          4490.6567         4490.6567      
   500    17.7747    4418(66)          4490.8179         4490.8179      
   501    17.7942    4567(68)          4490.9800         4490.9800      
   502    17.8136    4530(67)          4491.1416         4491.1416      
   503    17.8331    4590(68)          4491.3037         4491.3037      
   504    17.8525    4450(67)          4491.4648         4491.4648      
   505    17.8720    4462(67)          4491.6270         4491.6270      
   506    17.8914    4553(67)          4491.7881         4491.7881      
   507    17.9109    4598(68)          4491.9507         4491.9507      
   508    17.9303    4492(67)          4492.1118         4492.1118      
   509    17.9498    4547(67)          4492.2739         4492.2739      
   510    17.9692    4539(67)          4492.4351         4492.4351      
   511    17.9887    4478(67)          4492.5972         4492.5972      
   512    18.0081    4567(68)          4492.7588         4492.7588      
   513    18.0276    4453(67)          4492.9209         4492.9209      
   514    18.0470    4443(67)          4493.0820         4493.0820      
   515    18.0665    4467(67)          4493.2441         4493.2441      
   516    18.0859    4548(67)          4493.4053         4493.4053      
   517    18.1054    4496(67)          4493.5679         4493.5679      
   518    18.1248    4490(67)          4493.7290         4493.7290      
   519    18.1443    4495(67)          4493.8911         4493.8911      
   520    18.1637    4380(66)          4494.0522         4494.0522      
   521    18.1832    4511(67)          4494.2144         4494.2144      
   522    18.2026    4540(67)          4494.3760         4494.3760      
   523    18.2221    4606(68)          4494.5381         4494.5381      
   524    18.2415    4452(67)          4494.6992         4494.6992      
   525    18.2610    4709(69)          4494.8613         4494.8613      
   526    18.2804    4512(67)          4495.0225         4495.0225      
   527    18.2999    4478(67)          4495.1846         4495.1846      
   528    18.3193    4375(66)          4495.3726         4495.3726      
   529    18.3388    4443(67)          4496.8184         4496.8184      
   530    18.3582    4565(68)          4498.2573         4498.2573      
   531    18.3777    4592(68)          4499.7031         4499.7031      
   532    18.3971    4472(67)          4501.1416         4501.1416      
   533    18.4166    4502(67)          4502.5879         4502.5879      
   534    18.4360    4562(68)          4504.0264         4504.0264      
   535    18.4555    4429(67)          4505.4722         4505.4722      
   536    18.4749    4434(67)          4506.9111         4506.9111      
   537    18.4944    4478(67)          4508.3569         4508.3569      
   538    18.5138    4555(67)          4509.7954         4509.7954      
   539    18.5333    4508(67)          4511.2417         4511.2417      
   540    18.5527    4453(67)          4512.6802         4512.6802      
   541    18.5722    4470(67)          4514.1265         4514.1265      
   542    18.5916    4626(68)          4515.5649         4515.5649      
   543    18.6111    4415(66)          4517.0107         4517.0107      
   544    18.6305    4637(68)          4518.4497         4518.4497      
   545    18.6500    4488(67)          4519.8955         4519.8955      
   546    18.6694    4574(68)          4521.3340         4521.3340      
   547    18.6889    4531(67)          4522.7803         4522.7803      
   548    18.7083    4483(67)          4524.2188         4524.2188      
   549    18.7278    4495(67)          4525.6650         4525.6650      
   550    18.7472    4658(68)          4527.1035         4527.1035      
   551    18.7667    4408(66)          4528.5493         4528.5493      
   552    18.7861    4523(67)          4529.9883         4529.9883      
   553    18.8056    4553(67)          4531.4341         4531.4341      
   554    18.8250    4501(67)          4532.8726         4532.8726      
   555    18.8445    4582(68)          4534.3188         4534.3188      
   556    18.8639    4567(68)          4535.7573         4535.7573      
   557    18.8834    4514(67)          4537.2031         4537.2031      
   558    18.9028    4623(68)          4538.6421         4538.6421      
   559    18.9222    4473(67)          4540.0806         4540.0806      
   560    18.9417    4445(67)          4541.5264         4541.5264      
   561    18.9611    4562(68)          4542.9653         4542.9653      
   562    18.9806    4599(68)          4544.4111         4544.4111      
   563    19.0000    4468(67)          4545.8496         4545.8496      
   564    19.0195    4505(67)          4547.2959         4547.2959      
   565    19.0389    4560(68)          4548.7344         4548.7344      
   566    19.0584    4617(68)          4550.1807         4550.1807      
   567    19.0778    4566(68)          4551.6191         4551.6191      
   568    19.0973    4538(67)          4553.0649         4553.0649      
   569    19.1167    4548(67)          4554.5039         4554.5039      
   570    19.1362    4479(67)          4555.9497         4555.9497      
   571    19.1556    4578(68)          4557.3882         4557.3882      
   572    19.1751    4517(67)          4558.8345         4558.8345      
   573    19.1945    4528(67)          4560.2729         4560.2729      
   574    19.2140    4390(66)          4561.7192         4561.7192      
   575    19.2334    4563(68)          4563.1577         4563.1577      
   576    19.2529    4487(67)          4564.6035         4564.6035      
   577    19.2723    4554(67)          4566.0425         4566.0425      
   578    19.2918    4522(67)          4567.4883         4567.4883      
   579    19.3112    4474(67)          4568.9268         4568.9268      
   580    19.3307    4542(67)          4570.3730         4570.3730      
   581    19.3501    4516(67)          4571.8115         4571.8115      
   582    19.3696    4438(67)          4573.2573         4573.2573      
   583    19.3890    4566(68)          4574.6963         4574.6963      
   584    19.4085    4512(67)          4576.1421         4576.1421      
   585    19.4279    4580(68)          4577.5806         4577.5806      
   586    19.4474    4584(68)          4579.0269         4579.0269      
   587    19.4668    4442(67)          4580.4653         4580.4653      
   588    19.4863    4560(68)          4581.9116         4581.9116      
   589    19.5057    4483(67)          4583.3501         4583.3501      
   590    19.5252    4559(68)          4584.7959         4584.7959      
   591    19.5446    4396(66)          4586.2349         4586.2349      
   592    19.5641    4602(68)          4586.8604         4586.8604      
   593    19.5835    4491(67)          4587.4702         4587.4702      
   594    19.6030    4540(67)          4588.0830         4588.0830      
   595    19.6224    4485(67)          4590.7744         4588.6924      
   596    19.6419    4470(67)          4591.4707         4589.3057      
   597    19.6613    4539(67)          4592.1694         4589.9150      
   598    19.6808    4439(67)          4594.0073         4590.5278      
   599    19.7002    4553(67)          4594.7612         4591.1377      
   600    19.7197    4527(67)          4595.5278         4591.7505      
   601    19.7391    4514(67)          4596.3008         4592.3604      
   602    19.7586    4445(67)          4597.0879         4592.9731      
   603    19.7780    4617(68)          4597.8838         4593.5830      
   604    19.7975    4520(67)          4598.6958         4594.1958      
   605    19.8169    4619(68)          4599.5186         4594.8057      
   606    19.8364    4546(67)          4600.3604         4595.4185      
   607    19.8558    4619(68)          4601.2153         4596.0283      
   608    19.8753    4638(68)          4602.0933         4596.6411      
   609    19.8947    4633(68)          4602.9873         4597.2505      
   610    19.9142    4578(68)          4603.9097         4597.8638      
   611    19.9336    4453(67)          4604.8521         4598.4731      
   612    19.9531    4629(68)          4605.8286         4599.0864      
   613    19.9725    4506(67)          4606.8311         4599.6958      
   614    19.9920    4533(67)          4607.8745         4600.3086      
   615    20.0114    4431(67)          4608.9526         4600.9185      
   616    20.0309    4567(68)          4610.0811         4601.5312      
   617    20.0503    4510(67)          4611.2554         4602.1411      
   618    20.0698    4602(68)          4612.4937         4602.7539      
   619    20.0892    4619(68)          4613.7915         4603.3638      
   620    20.1086    4646(68)          4615.1655         4603.9736      
   621    20.1281    4622(68)          4616.6338         4604.5864      
   622    20.1475    4599(68)          4618.1953         4605.1958      
   623    20.1670    4442(67)          4619.8843         4605.8091      
   624    20.1864    4519(67)          4621.7017         4606.4185      
   625    20.2059    4502(67)          4623.6929         4607.0312      
   626    20.2253    4759(69)          4625.8672         4607.6411      
   627    20.2448    4548(67)          4628.2856         4608.2539      
   628    20.2642    4659(68)          4630.9717         4608.8638      
   629    20.2837    4569(68)          4634.0137         4609.4766      
   630    20.3031    4590(68)          4637.4600         4610.0864      
   631    20.3226    4552(67)          4641.4492         4610.6992      
   632    20.3420    4527(67)          4646.0767         4611.3091      
   633    20.3615    4536(67)          4651.5752         4611.9219      
   634    20.3809    4620(68)          4658.1401         4612.5317      
   635    20.4004    4661(68)          4666.1948         4613.1445      
   636    20.4198    4754(69)          4676.1631         4613.7539      
   637    20.4393    4723(69)          4688.9023         4614.3672      
   638    20.4587    4729(69)          4705.4258         4614.9766      
   639    20.4782    4711(69)          4727.8057         4615.5894      
   640    20.4976    4605(68)          4759.5117         4616.1992      
   641    20.5171    4852(70)          4810.0942         4616.8120      
   642    20.5365    4949(70)          4903.6865         4617.4219      
   643    20.5560    5102(71)          5097.0601         4618.0347      
   644    20.5754    5554(75)          5472.5620         4618.6445      
   645    20.5949    6039(78)          6090.0693         4619.2573      
   646    20.6143    6731(82)          6831.3203         4619.8672      
   647    20.6338    6935(83)          7261.7490         4620.4800      
   648    20.6532    6590(81)          7136.0459         4621.0898      
   649    20.6727    6074(78)          6796.4463         4621.7026      
   650    20.6921    5797(76)          6306.1768         4622.3125      
   651    20.7116    5454(74)          5730.1064         4622.9253      
   652    20.7310    4957(70)          5284.3242         4623.5347      
   653    20.7505    4735(69)          5010.7021         4624.1475      
   654    20.7699    4570(68)          4866.4780         4624.7573      
   655    20.7894    4728(69)          4792.8130         4625.3701      
   656    20.8088    4661(68)          4752.3535         4625.9800      
   657    20.8283    4584(68)          4726.5742         4626.5928      
   658    20.8477    4779(69)          4708.6523         4627.2026      
   659    20.8672    4588(68)          4695.4224         4627.8154      
   660    20.8866    4562(68)          4685.4893         4628.4253      
   661    20.9061    4619(68)          4677.8071         4629.0381      
   662    20.9255    4608(68)          4671.8369         4629.6479      
   663    20.9450    4574(68)          4667.0923         4630.2607      
   664    20.9644    4679(68)          4663.3237         4630.8701      
   665    20.9839    4575(68)          4660.2783         4631.4834      
   666    21.0033    4573(68)          4657.8291         4632.0928      
   667    21.0228    4582(68)          4655.8345         4632.7061      
   668    21.0422    4601(68)          4654.2236         4633.3154      
   669    21.0617    4571(68)          4652.9121         4633.9282      
   670    21.0811    4613(68)          4651.8599         4634.5381      
   671    21.1006    4639(68)          4651.0127         4635.1509      
   672    21.1200    4636(68)          4650.3452         4635.7607      
   673    21.1395    4570(68)          4649.8242         4636.3735      
   674    21.1589    4535(67)          4649.4321         4636.9834      
   675    21.1784    4524(67)          4649.1465         4637.5962      
   676    21.1978    4525(67)          4648.9561         4638.2061      
   677    21.2173    4635(68)          4648.8452         4638.8188      
   678    21.2367    4584(68)          4648.8052         4639.4287      
   679    21.2562    4605(68)          4648.8267         4640.0415      
   680    21.2756    4742(69)          4648.9014         4640.6509      
   681    21.2951    4557(68)          4649.0249         4641.2642      
   682    21.3145    4616(68)          4649.1895         4641.8735      
   683    21.3339    4640(68)          4649.3911         4642.4834      
   684    21.3534    4611(68)          4649.6274         4643.0962      
   685    21.3728    4796(69)          4649.8926         4643.7061      
   686    21.3923    4553(67)          4650.1855         4644.3188      
   687    21.4117    4639(68)          4650.5015         4644.9287      
   688    21.4312    4588(68)          4650.8398         4645.5415      
   689    21.4506    4555(67)          4651.1968         4646.1514      
   690    21.4701    4555(67)          4651.5732         4646.7642      
   691    21.4895    4536(67)          4651.9634         4647.3735      
   692    21.5090    4540(67)          4652.3711         4647.9868      
   693    21.5284    4578(68)          4652.7896         4648.5962      
   694    21.5479    4536(67)          4653.2227         4649.2090      
   695    21.5673    4554(67)          4653.6650         4649.8188      
   696    21.5868    4591(68)          4654.1196         4650.4316      
   697    21.6062    4585(68)          4654.5820         4651.0415      
   698    21.6257    4606(68)          4655.0547         4651.6543      
   699    21.6451    4437(67)          4653.4663         4652.2451      
   700    21.6646    4556(67)          4652.1865         4651.0132      
   701    21.6840    4516(67)          4650.9155         4649.7871      
   702    21.7035    4624(68)          4648.5552         4648.5552      
   703    21.7229    4624(68)          4647.3291         4647.3291      
   704    21.7424    4682(68)          4646.0972         4646.0972      
   705    21.7618    4533(67)          4644.8711         4644.8711      
   706    21.7813    4638(68)          4643.6392         4643.6392      
   707    21.8007    4573(68)          4642.4136         4642.4136      
   708    21.8202    4570(68)          4641.1812         4641.1812      
   709    21.8396    4517(67)          4639.9556         4639.9556      
   710    21.8591    4528(67)          4638.7231         4638.7231      
   711    21.8785    4569(68)          4637.4976         4637.4976      
   712    21.8980    4590(68)          4636.2651         4636.2651      
   713    21.9174    4594(68)          4635.0396         4635.0396      
   714    21.9369    4655(68)          4633.8076         4633.8076      
   715    21.9563    4562(68)          4632.5815         4632.5815      
   716    21.9758    4629(68)          4631.3496         4631.3496      
   717    21.9952    4620(68)          4630.1235         4630.1235      
   718    22.0147    4505(67)          4628.8916         4628.8916      
   719    22.0341    4599(68)          4627.6660         4627.6660      
   720    22.0536    4553(67)          4626.4336         4626.4336      
   721    22.0730    4585(68)          4625.2080         4625.2080      
   722    22.0925    4617(68)          4623.9756         4623.9756      
   723    22.1119    4506(67)          4622.7500         4622.7500      
   724    22.1314    4563(68)          4621.5176         4621.5176      
   725    22.1508    4622(68)          4620.2920         4620.2920      
   726    22.1703    4562(68)          4619.0601         4619.0601      
   727    22.1897    4555(67)          4617.8340         4617.8340      
   728    22.2092    4627(68)          4616.6021         4616.6021      
   729    22.2286    4634(68)          4615.3760         4615.3760      
   730    22.2481    4513(67)          4614.1440         4614.1440      
   731    22.2675    4610(68)          4612.9180         4612.9180      
   732    22.2870    4664(68)          4611.6860         4611.6860      
   733    22.3064    4512(67)          4610.4600         4610.4600      
   734    22.3259    4536(67)          4609.2280         4609.2280      
   735    22.3453    4610(68)          4608.0024         4608.0024      
   736    22.3648    4544(67)          4606.7700         4606.7700      
   737    22.3842    4611(68)          4605.5444         4605.5444      
   738    22.4037    4576(68)          4604.3120         4604.3120      
   739    22.4231    4622(68)          4603.0864         4603.0864      
   740    22.4426    4653(68)          4601.8540         4601.8540      
   741    22.4620    4633(68)          4600.6284         4600.6284      
   742    22.4815    4451(67)          4599.3965         4599.3965      
   743    22.5009    4594(68)          4598.6963         4598.6963      
   744    22.5204    4614(68)          4598.0044         4598.0044      
   745    22.5398    4732(69)          4597.3154         4597.3154      
   746    22.5592    4579(68)          4596.6265         4596.6265      
   747    22.5787    4598(68)          4595.9341         4595.9341      
   748    22.5981    4584(68)          4595.2456         4595.2456      
   749    22.6176    4493(67)          4594.5532         4594.5532      
   750    22.6370    4493(67)          4593.8643         4593.8643      
   751    22.6565    4654(68)          4593.1719         4593.1719      
   752    22.6759    4564(68)          4592.4834         4592.4834      
   753    22.6954    4588(68)          4591.7910         4591.7910      
   754    22.7148    4529(67)          4591.1021         4591.1021      
   755    22.7343    4673(68)          4590.4097         4590.4097      
   756    22.7537    4713(69)          4589.7212         4589.7212      
   757    22.7732    4558(68)          4589.0288         4589.0288      
   758    22.7926    4581(68)          4588.3398         4588.3398      
   759    22.8121    4808(69)          4587.6479         4587.6479      
   760    22.8315    4586(68)          4586.9590         4586.9590      
   761    22.8510    4552(67)          4586.2666         4586.2666      
   762    22.8704    4704(69)          4585.5776         4585.5776      
   763    22.8899    4740(69)          4584.8853         4584.8853      
   764    22.9093    4702(69)          4584.1968         4584.1968      
   765    22.9288    4600(68)          4583.5044         4583.5044      
   766    22.9482    4612(68)          4582.8154         4582.8154      
   767    22.9677    4584(68)          4582.1235         4582.1235      
   768    22.9871    4570(68)          4581.4346         4581.4346      
   769    23.0066    4623(68)          4580.7422         4580.7422      
   770    23.0260    4605(68)          4580.0532         4580.0532      
   771    23.0455    4550(67)          4579.3613         4579.3613      
   772    23.0649    4672(68)          4578.6724         4578.6724      
   773    23.0844    4660(68)          4577.9800         4577.9800      
   774    23.1038    4582(68)          4577.2910         4577.2910      
   775    23.1233    4495(67)          4576.5986         4576.5986      
   776    23.1427    4696(69)          4575.9102         4575.9102      
   777    23.1622    4708(69)          4575.2178         4575.2178      
   778    23.1816    4533(67)          4574.5288         4574.5288      
   779    23.2011    4511(67)          4573.8369         4573.8369      
   780    23.2205    4597(68)          4573.1479         4573.1479      
   781    23.2400    4626(68)          4572.4556         4572.4556      
   782    23.2594    4505(67)          4571.9385         4571.7666      
   783    23.2789    4615(68)          4571.2539         4571.0747      
   784    23.2983    4492(67)          4570.5723         4570.3857      
   785    23.3178    4529(67)          4569.9800         4569.6934      
   786    23.3372    4481(67)          4569.3032         4569.0044      
   787    23.3567    4510(67)          4568.6245         4568.3125      
   788    23.3761    4671(68)          4567.9497         4567.6235      
   789    23.3956    4575(68)          4567.2720         4566.9312      
   790    23.4150    4653(68)          4566.5996         4566.2427      
   791    23.4345    4583(68)          4565.9243         4565.5503      
   792    23.4539    4527(67)          4565.2539         4564.8613      
   793    23.4734    4606(68)          4564.5811         4564.1689      
   794    23.4928    4672(68)          4563.9136         4563.4800      
   795    23.5123    4610(68)          4563.2446         4562.7881      
   796    23.5317    4659(68)          4562.5806         4562.0991      
   797    23.5512    4514(67)          4561.9155         4561.4067      
   798    23.5706    4596(68)          4561.2559         4560.7178      
   799    23.5901    4634(68)          4560.5962         4560.0259      
   800    23.6095    4593(68)          4559.9419         4559.3369      
   801    23.6290    4601(68)          4559.2881         4558.6445      
   802    23.6484    4627(68)          4558.6411         4557.9561      
   803    23.6679    4573(68)          4557.9956         4557.2637      
   804    23.6873    4528(67)          4557.3574         4556.5747      
   805    23.7068    4576(68)          4556.7217         4555.8823      
   806    23.7262    4754(69)          4556.0957         4555.1934      
   807    23.7457    4482(67)          4555.4746         4554.5015      
   808    23.7651    4673(68)          4554.8647         4553.8125      
   809    23.7845    4494(67)          4554.2646         4553.1235      
   810    23.8040    4527(67)          4553.6733         4552.4312      
   811    23.8234    4557(68)          4553.0996         4551.7427      
   812    23.8429    4587(68)          4552.5391         4551.0503      
   813    23.8623    4506(67)          4552.0015         4550.3613      
   814    23.8818    4613(68)          4551.4863         4549.6694      
   815    23.9012    4563(68)          4551.0034         4548.9805      
   816    23.9207    4563(68)          4550.5552         4548.2881      
   817    23.9401    4580(68)          4550.1562         4547.5991      
   818    23.9596    4667(68)          4549.8149         4546.9072      
   819    23.9790    4589(68)          4549.5522         4546.2183      
   820    23.9985    4540(67)          4549.3901         4545.5259      
   821    24.0179    4638(68)          4549.3647         4544.8369      
   822    24.0374    4653(68)          4549.5273         4544.1450      
   823    24.0568    4621(68)          4549.9521         4543.4561      
   824    24.0763    4654(68)          4550.7671         4542.7637      
   825    24.0957    4588(68)          4552.1792         4542.0747      
   826    24.1152    4498(67)          4554.6855         4541.3828      
   827    24.1346    4591(68)          4559.5508         4540.6938      
   828    24.1541    4596(68)          4570.1626         4540.0015      
   829    24.1735    4530(67)          4592.6313         4539.3125      
   830    24.1930    4653(68)          4633.6187         4538.6206      
   831    24.2124    4711(69)          4689.7305         4537.9316      
   832    24.2319    4737(69)          4731.9424         4537.2393      
   833    24.2513    4580(68)          4725.7905         4536.5503      
   834    24.2708    4595(68)          4700.6553         4535.8584      
   835    24.2902    4591(68)          4678.7573         4535.1694      
   836    24.3097    4625(68)          4644.4590         4534.4771      
   837    24.3291    4708(69)          4604.7280         4533.7886      
   838    24.3486    4674(68)          4574.8579         4533.0962      
   839    24.3680    4682(68)          4560.3589         4532.4072      
   840    24.3875    4618(68)          4557.6455         4531.7148      
   841    24.4069    4591(68)          4552.8711         4531.0259      
   842    24.4264    4640(68)          4551.6812         4530.3340      
   843    24.4458    4634(68)          4553.3066         4529.6450      
   844    24.4653    4674(68)          4552.0747         4528.9526      
   845    24.4847    4471(67)          4551.2148         4528.2642      
   846    24.5042    4566(68)          4552.3291         4529.2778      
   847    24.5236    4562(68)          4553.6704         4530.3047      
   848    24.5431    4753(69)          4555.1992         4531.3364      
   849    24.5625    4628(68)          4556.8770         4532.3628      
   850    24.5820    4801(69)          4558.7085         4533.3945      
   851    24.6014    4679(68)          4560.6685         4534.4209      
   852    24.6209    4662(68)          4562.7759         4535.4526      
   853    24.6403    4598(68)          4565.0112         4536.4790      
   854    24.6598    4664(68)          4567.4038         4537.5107      
   855    24.6792    4559(68)          4569.9380         4538.5371      
   856    24.6987    4624(68)          4572.6523         4539.5688      
   857    24.7181    4632(68)          4575.5342         4540.5952      
   858    24.7376    4690(68)          4578.6318         4541.6270      
   859    24.7570    4599(68)          4581.9375         4542.6538      
   860    24.7765    4836(70)          4585.5117         4543.6855      
   861    24.7959    4794(69)          4589.3506         4544.7119      
   862    24.8154    4685(68)          4593.5337         4545.7437      
   863    24.8348    4604(68)          4598.0654         4546.7700      
   864    24.8543    4739(69)          4603.0493         4547.8018      
   865    24.8737    4686(68)          4608.5029         4548.8281      
   866    24.8932    4714(69)          4614.5669         4549.8599      
   867    24.9126    4815(69)          4621.2817         4550.8862      
   868    24.9321    4642(68)          4628.8447         4551.9180      
   869    24.9515    4734(69)          4637.3364         4552.9443      
   870    24.9709    4702(69)          4646.9922         4553.9712      
   871    24.9904    4779(69)          4658.1265         4555.0029      
   872    25.0098    4864(70)          4670.9521         4556.0293      
   873    25.0293    4860(70)          4686.0337         4557.0610      
   874    25.0487    4861(70)          4703.7842         4558.0874      
   875    25.0682    4792(69)          4725.1577         4559.1191      
   876    25.0876    4923(70)          4750.9946         4560.1455      
   877    25.1071    4852(70)          4783.0474         4561.1772      
   878    25.1265    4839(70)          4823.1260         4562.2036      
   879    25.1460    4965(70)          4874.8301         4563.2354      
   880    25.1654    4948(70)          4942.4839         4564.2617      
   881    25.1849    5021(71)          5034.8223         4565.2939      
   882    25.2043    5287(73)          5166.0747         4566.3203      
   883    25.2238    5537(74)          5374.2056         4567.3521      
   884    25.2432    5952(77)          5755.2192         4568.3784      
   885    25.2627    6980(84)          6539.8906         4569.4102      
   886    25.2821    8688(93)          8076.9180         4570.4365      
   887    25.3016    11221(106)         10619.5059         4571.4683    
   888    25.3210    14368(120)         13583.5527         4572.4946    
   889    25.3405    16335(128)         15145.0420         4573.5264    
   890    25.3599    14969(122)         14401.0488         4574.5527    
   891    25.3794    13008(114)         13115.4863         4575.5845    
   892    25.3988    11922(109)         11976.1602         4576.6113    
   893    25.4183    10071(100)         10216.7979         4577.6431    
   894    25.4377    8117(90)          8216.9727         4578.6694      
   895    25.4572    6484(81)          6728.2744         4579.7012      
   896    25.4766    5640(75)          5865.0347         4580.7275      
   897    25.4961    5416(74)          5418.3867         4581.7593      
   898    25.5155    5124(72)          5187.5894         4582.7856      
   899    25.5350    4972(71)          5050.9741         4583.8174      
   900    25.5544    4800(69)          4959.9678         4584.8438      
   901    25.5739    4830(69)          4894.0259         4585.8755      
   902    25.5933    4849(70)          4844.9043         4586.9019      
   903    25.6128    4999(71)          4806.9863         4587.9341      
   904    25.6322    4887(70)          4777.4424         4588.9604      
   905    25.6517    4745(69)          4753.7979         4589.9922      
   906    25.6711    4669(68)          4734.8052         4591.0186      
   907    25.6906    4668(68)          4719.2134         4592.0503      
   908    25.7100    4731(69)          4706.4155         4593.0767      
   909    25.7295    4746(69)          4695.7114         4594.1084      
   910    25.7489    4697(69)          4686.7881         4595.1348      
   911    25.7684    4745(69)          4679.2256         4596.1665      
   912    25.7878    4692(68)          4672.8511         4597.1929      
   913    25.8073    4593(68)          4667.3999         4598.2246      
   914    25.8267    4602(68)          4662.7720         4599.2515      
   915    25.8462    4583(68)          4658.7920         4600.2827      
   916    25.8656    4619(68)          4655.3999         4601.3096      
   917    25.8851    4626(68)          4652.4771         4602.3413      
   918    25.9045    4830(69)          4649.9854         4603.3677      
   919    25.9240    4614(68)          4647.8413         4604.3994      
   920    25.9434    4770(69)          4646.0205         4605.4258      
   921    25.9629    4824(69)          4644.4634         4606.4575      
   922    25.9823    4592(68)          4643.1528         4607.4839      
   923    26.0018    4581(68)          4642.0469         4608.5156      
   924    26.0212    4645(68)          4642.4180         4610.8286      
   925    26.0407    4612(68)          4642.9629         4613.1597      
   926    26.0601    4710(69)          4643.6514         4615.4790      
   927    26.0796    4714(69)          4644.4751         4617.8105      
   928    26.0990    4723(69)          4645.4111         4620.1294      
   929    26.1185    4672(68)          4646.4585         4622.4609      
   930    26.1379    4640(68)          4647.5947         4624.7803      
   931    26.1574    4704(69)          4648.8232         4627.1118      
   932    26.1768    4758(69)          4650.1230         4629.4312      
   933    26.1962    4765(69)          4651.4927         4631.7505      
   934    26.2157    4603(68)          4652.9336         4634.0815      
   935    26.2351    4665(68)          4654.4263         4636.4009      
   936    26.2546    4691(68)          4655.9800         4638.7324      
   937    26.2740    4714(69)          4657.5747         4641.0518      
   938    26.2935    4781(69)          4659.2227         4643.3828      
   939    26.3129    4599(68)          4657.9009         4645.7026      
   940    26.3324    4634(68)          4653.5825         4648.0337      
   941    26.3518    4608(68)          4655.6782         4650.3530      
   942    26.3713    4731(69)          4656.1670         4652.6841      
   943    26.3907    4693(69)          4655.0034         4655.0034      
   944    26.4102    4684(68)          4657.3350         4657.3350      
   945    26.4296    4728(69)          4659.6543         4659.6543      
   946    26.4491    4768(69)          4661.9858         4661.9858      
   947    26.4685    4817(69)          4664.3052         4664.3052      
   948    26.4880    4682(68)          4666.6362         4666.6362      
   949    26.5074    4745(69)          4668.9556         4668.9556      
   950    26.5269    4858(70)          4671.2866         4671.2866      
   951    26.5463    4826(69)          4673.6060         4673.6060      
   952    26.5658    4734(69)          4675.9375         4675.9375      
   953    26.5852    4796(69)          4678.2568         4678.2568      
   954    26.6047    4662(68)          4680.5884         4680.5884      
   955    26.6241    4786(69)          4682.9077         4682.9077      
   956    26.6436    4806(69)          4685.2388         4685.2388      
   957    26.6630    4701(69)          4687.5581         4687.5581      
   958    26.6825    4742(69)          4689.8896         4689.8896      
   959    26.7019    4707(69)          4692.2090         4692.2090      
   960    26.7214    4697(69)          4694.5400         4694.5400      
   961    26.7408    4754(69)          4696.8599         4696.8599      
   962    26.7603    4829(69)          4699.1909         4699.1909      
   963    26.7797    4733(69)          4701.5103         4701.5103      
   964    26.7992    4747(69)          4703.8413         4703.8413      
   965    26.8186    4696(69)          4706.1606         4706.1606      
   966    26.8381    4767(69)          4708.4922         4708.4922      
   967    26.8575    4593(68)          4710.8115         4710.8115      
   968    26.8770    4616(68)          4713.1431         4713.1431      
   969    26.8964    4545(67)          4715.4624         4715.4624      
   970    26.9159    4713(69)          4713.5464         4713.5464      
   971    26.9353    4611(68)          4711.5293         4711.5293      
   972    26.9548    4693(69)          4709.5015         4709.5015      
   973    26.9742    4606(68)          4707.4844         4707.4844      
   974    26.9937    4613(68)          4705.4565         4705.4565      
   975    27.0131    4658(68)          4703.4395         4703.4395      
   976    27.0326    4665(68)          4701.4116         4701.4116      
   977    27.0520    4651(68)          4699.3945         4699.3945      
   978    27.0715    4646(68)          4697.3667         4697.3667      
   979    27.0909    4764(69)          4695.3496         4695.3496      
   980    27.1104    4569(68)          4693.3223         4693.3223      
   981    27.1298    4711(69)          4691.3047         4691.3047      
   982    27.1493    4671(68)          4689.2773         4689.2773      
   983    27.1687    4641(68)          4687.2603         4687.2603      
   984    27.1882    4644(68)          4685.2324         4685.2324      
   985    27.2076    4598(68)          4683.2153         4683.2153      
   986    27.2271    4560(68)          4681.1875         4681.1875      
   987    27.2465    4745(69)          4679.1704         4679.1704      
   988    27.2660    4602(68)          4677.1426         4677.1426      
   989    27.2854    4708(69)          4675.1255         4675.1255      
   990    27.3049    4672(68)          4673.0981         4673.0981      
   991    27.3243    4560(68)          4671.0806         4671.0806      
   992    27.3438    4658(68)          4669.0532         4669.0532      
   993    27.3632    4686(68)          4667.0361         4667.0361      
   994    27.3827    4563(68)          4665.0083         4665.0083      
   995    27.4021    4632(68)          4662.9912         4662.9912      
   996    27.4215    4644(68)          4660.9741         4660.9741      
   997    27.4410    4689(68)          4658.9463         4658.9463      
   998    27.4604    4605(68)          4656.9292         4656.9292      
   999    27.4799    4623(68)          4654.9014         4654.9014      
  1000    27.4993    4660(68)          4652.8843         4652.8843      
  1001    27.5188    4718(69)          4650.8564         4650.8564      
  1002    27.5382    4620(68)          4648.8394         4648.8394      
  1003    27.5577    4555(67)          4646.8115         4646.8115      
  1004    27.5771    4624(68)          4644.7944         4644.7944      
  1005    27.5966    4729(69)          4642.7671         4642.7671      
  1006    27.6160    4663(68)          4640.7495         4640.7495      
  1007    27.6355    4617(68)          4638.7222         4638.7222      
  1008    27.6549    4623(68)          4636.7046         4636.7046      
  1009    27.6744    4682(68)          4634.6772         4634.6772      
  1010    27.6938    4647(68)          4632.6602         4632.6602      
  1011    27.7133    4644(68)          4630.6323         4630.6323      
  1012    27.7327    4794(69)          4628.6152         4628.6152      
  1013    27.7522    4645(68)          4626.5874         4626.5874      
  1014    27.7716    4708(69)          4624.5703         4624.5703      
  1015    27.7911    4612(68)          4622.5425         4622.5425      
  1016    27.8105    4626(68)          4620.5254         4620.5254      
  1017    27.8300    4653(68)          4618.4976         4618.4976      
  1018    27.8494    4580(68)          4616.4805         4616.4805      
  1019    27.8689    4749(69)          4614.4531         4614.4531      
  1020    27.8883    4695(69)          4612.4355         4612.4355      
  1021    27.9078    4622(68)          4610.4082         4610.4082      
  1022    27.9272    4724(69)          4608.3906         4608.3906      
  1023    27.9467    4535(67)          4606.3633         4606.3633      
  1024    27.9661    4564(68)          4604.3462         4604.3462      
  1025    27.9856    4596(68)          4602.3184         4602.3184      
  1026    28.0050    4690(68)          4600.3013         4600.3013      
  1027    28.0245    4465(67)          4598.2734         4598.2734      
  1028    28.0439    4636(68)          4598.3154         4598.3154      
  1029    28.0634    4543(67)          4598.4009         4598.4009      
  1030    28.0828    4642(68)          4598.4858         4598.4858      
  1031    28.1023    4800(69)          4598.5718         4598.5718      
  1032    28.1217    4730(69)          4598.6567         4598.6567      
  1033    28.1412    4505(67)          4598.7422         4598.7422      
  1034    28.1606    4649(68)          4598.8271         4598.8271      
  1035    28.1801    4586(68)          4598.9131         4598.9131      
  1036    28.1995    4678(68)          4598.9980         4598.9980      
  1037    28.2190    4642(68)          4599.0835         4599.0835      
  1038    28.2384    4594(68)          4599.1685         4599.1685      
  1039    28.2579    4529(67)          4599.2544         4599.2544      
  1040    28.2773    4610(68)          4599.3394         4599.3394      
  1041    28.2968    4604(68)          4599.4248         4599.4248      
  1042    28.3162    4582(68)          4599.5103         4599.5103      
  1043    28.3357    4638(68)          4599.5957         4599.5957      
  1044    28.3551    4737(69)          4599.6807         4599.6807      
  1045    28.3746    4763(69)          4599.7661         4599.7661      
  1046    28.3940    4782(69)          4644.3560         4599.8516      
  1047    28.4135    4783(69)          4646.3530         4599.9370      
  1048    28.4329    4710(69)          4648.4644         4600.0220      
  1049    28.4524    4823(69)          4650.7236         4600.1074      
  1050    28.4718    4657(68)          4677.2007         4600.1929      
  1051    28.4913    4786(69)          4680.8105         4600.2783      
  1052    28.5107    4579(68)          4684.6470         4600.3633      
  1053    28.5302    4631(68)          4688.7744         4600.4492      
  1054    28.5496    4821(69)          4693.1768         4600.5342      
  1055    28.5691    4804(69)          4697.9282         4600.6196      
  1056    28.5885    4875(70)          4703.0151         4600.7046      
  1057    28.6080    4695(69)          4708.5278         4600.7905      
  1058    28.6274    4754(69)          4714.4521         4600.8755      
  1059    28.6468    4797(69)          4720.8647         4600.9604      
  1060    28.6663    4677(68)          4727.8608         4601.0464      
  1061    28.6857    4855(70)          4735.4302         4601.1313      
  1062    28.7052    4777(69)          4743.7285         4601.2168      
  1063    28.7246    4779(69)          4752.7559         4601.3018      
  1064    28.7441    4888(70)          4762.7075         4601.3877      
  1065    28.7635    4810(69)          4773.5972         4601.4727      
  1066    28.7830    4816(69)          4785.6763         4601.5581      
  1067    28.8024    4669(68)          4798.9863         4601.6436      
  1068    28.8219    4831(70)          4813.8545         4601.7290      
  1069    28.8413    4914(70)          4830.3623         4601.8140      
  1070    28.8608    4793(69)          4848.9595         4601.8994      
  1071    28.8802    4917(70)          4869.7900         4601.9849      
  1072    28.8997    5013(71)          4893.4844         4602.0703      
  1073    28.9191    4893(70)          4920.3022         4602.1553      
  1074    28.9386    5032(71)          4951.1553         4602.2407      
  1075    28.9580    4916(70)          4986.5117         4602.3262      
  1076    28.9775    5075(71)          5027.7407         4602.4116      
  1077    28.9969    5035(71)          5075.7100         4602.4966      
  1078    29.0164    5210(72)          5132.5796         4602.5825      
  1079    29.0358    5263(73)          5199.9741         4602.6675      
  1080    29.0553    5242(72)          5281.5630         4602.7529      
  1081    29.0747    5313(73)          5380.5303         4602.8379      
  1082    29.0942    5310(73)          5503.5698         4602.9238      
  1083    29.1136    5570(75)          5657.4312         4603.0088      
  1084    29.1331    5712(76)          5855.5732         4603.0942      
  1085    29.1525    5872(77)          6113.7612         4603.1797      
  1086    29.1720    6245(79)          6463.0054         4603.2651      
  1087    29.1914    6652(82)          6947.8379         4603.3501      
  1088    29.2109    7240(85)          7673.4990         4603.4355      
  1089    29.2303    8740(93)          8895.0088         4603.5210      
  1090    29.2498    11979(109)         11343.2119         4603.6064    
  1091    29.2692    17076(131)         16475.7598         4603.6914    
  1092    29.2887    26799(164)         26113.7129         4603.7769    
  1093    29.3081    40549(201)         39763.5234         4603.8623    
  1094    29.3276    50610(225)         49933.0859         4603.9478    
  1095    29.3470    46680(216)         46691.3008         4604.0327    
  1096    29.3665    38721(197)         38936.4844         4604.1187    
  1097    29.3859    36066(190)         35837.2188         4604.2036    
  1098    29.4054    33193(182)         33694.6016         4604.2891    
  1099    29.4248    26137(162)         26488.6992         4604.3740    
  1100    29.4443    17835(134)         18197.7246         4604.4600    
  1101    29.4637    12374(111)         12495.9238         4604.5449    
  1102    29.4832    9694(98)          9362.6748         4604.6304      
  1103    29.5026    7639(87)          7812.3013         4604.7158      
  1104    29.5221    6797(82)          6981.5928         4604.8013      
  1105    29.5415    6101(78)          6468.9326         4604.8862      
  1106    29.5610    6002(77)          6111.5591         4604.9717      
  1107    29.5804    5609(75)          5850.7539         4605.0571      
  1108    29.5999    5582(75)          5652.0283         4605.1426      
  1109    29.6193    5381(73)          5498.4292         4605.2275      
  1110    29.6388    5294(73)          5376.0571         4605.3130      
  1111    29.6582    5289(73)          5277.8760         4605.3984      
  1112    29.6777    5004(71)          5197.0991         4605.4839      
  1113    29.6971    5062(71)          5130.4814         4605.5688      
  1114    29.7166    4911(70)          5074.3359         4605.6548      
  1115    29.7360    4921(70)          5027.0381         4605.7397      
  1116    29.7555    4988(71)          4986.4170         4605.8252      
  1117    29.7749    4987(71)          4951.6172         4605.9102      
  1118    29.7944    4716(69)          4921.2783         4605.9961      
  1119    29.8138    4747(69)          4894.9238         4606.0811      
  1120    29.8333    4942(70)          4871.6641         4606.1665      
  1121    29.8527    4672(68)          4851.2310         4606.2515      
  1122    29.8721    4754(69)          4833.0938         4606.3369      
  1123    29.8916    4814(69)          4816.8447         4606.4224      
  1124    29.9110    4811(69)          4802.3740         4606.5073      
  1125    29.9305    4829(69)          4789.3032         4606.5933      
  1126    29.9499    4833(70)          4777.5752         4606.6782      
  1127    29.9694    4855(70)          4766.9062         4606.7637      
  1128    29.9888    4792(69)          4757.2715         4606.8486      
  1129    30.0083    4678(68)          4748.4541         4606.9346      
  1130    30.0277    4891(70)          4740.4453         4607.0195      
  1131    30.0472    4830(69)          4733.0767         4607.1050      
  1132    30.0666    4783(69)          4726.3496         4607.1904      
  1133    30.0861    4856(70)          4720.1313         4607.2759      
  1134    30.1055    4811(69)          4714.4287         4607.3608      
  1135    30.1250    4598(68)          4709.1343         4607.4463      
  1136    30.1444    4606(68)          4704.2612         4607.5317      
  1137    30.1639    4800(69)          4699.7192         4607.6172      
  1138    30.1833    4784(69)          4695.5229         4607.7021      
  1139    30.2028    4654(68)          4691.5991         4607.7876      
  1140    30.2222    4827(69)          4687.9629         4607.8730      
  1141    30.2417    4738(69)          4684.5522         4607.9585      
  1142    30.2611    4841(70)          4681.3809         4608.0435      
  1143    30.2806    4758(69)          4635.3413         4608.1294      
  1144    30.3000    4511(67)          4634.2700         4608.2217      
  1145    30.3195    4688(68)          4634.7036         4609.7510      
  1146    30.3389    4697(69)          4635.2021         4611.2720      
  1147    30.3584    4712(69)          4612.8013         4612.8013      
  1148    30.3778    4771(69)          4614.3223         4614.3223      
  1149    30.3973    4652(68)          4615.8516         4615.8516      
  1150    30.4167    4715(69)          4617.3726         4617.3726      
  1151    30.4362    4713(69)          4618.9019         4618.9019      
  1152    30.4556    4684(68)          4620.4233         4620.4233      
  1153    30.4751    4728(69)          4621.9521         4621.9521      
  1154    30.4945    4753(69)          4623.4731         4623.4731      
  1155    30.5140    4785(69)          4625.0024         4625.0024      
  1156    30.5334    4701(69)          4626.5239         4626.5239      
  1157    30.5529    4698(69)          4628.0527         4628.0527      
  1158    30.5723    4784(69)          4629.5742         4629.5742      
  1159    30.5918    4679(68)          4631.1030         4631.1030      
  1160    30.6112    4691(68)          4632.6245         4632.6245      
  1161    30.6307    4685(68)          4634.1533         4634.1533      
  1162    30.6501    4639(68)          4635.6748         4635.6748      
  1163    30.6696    4650(68)          4637.2041         4637.2041      
  1164    30.6890    4609(68)          4638.7251         4638.7251      
  1165    30.7085    4674(68)          4640.2544         4640.2544      
  1166    30.7279    4630(68)          4641.7754         4641.7754      
  1167    30.7474    4730(69)          4643.3047         4643.3047      
  1168    30.7668    4713(69)          4644.8257         4644.8257      
  1169    30.7863    4800(69)          4646.3550         4646.3550      
  1170    30.8057    4699(69)          4647.8760         4647.8760      
  1171    30.8252    4737(69)          4649.4053         4649.4053      
  1172    30.8446    4919(70)          4650.9268         4650.9268      
  1173    30.8641    4599(68)          4652.4556         4652.4556      
  1174    30.8835    4637(68)          4653.9771         4653.9771      
  1175    30.9030    4743(69)          4655.5059         4655.5059      
  1176    30.9224    4786(69)          4657.0273         4657.0273      
  1177    30.9419    4665(68)          4658.5562         4658.5562      
  1178    30.9613    4626(68)          4660.0776         4660.0776      
  1179    30.9808    4712(69)          4661.6069         4661.6069      
  1180    31.0002    4618(68)          4663.1279         4663.1279      
  1181    31.0197    4765(69)          4664.6567         4664.6567      
  1182    31.0391    4642(68)          4666.1782         4666.1782      
  1183    31.0585    4736(69)          4667.6997         4667.6997      
  1184    31.0780    4703(69)          4669.2285         4669.2285      
  1185    31.0974    4608(68)          4670.8491         4670.7500      
  1186    31.1169    4546(67)          4672.3823         4672.2788      
  1187    31.1363    4784(69)          4673.9087         4673.8003      
  1188    31.1558    4743(69)          4675.4424         4675.3291      
  1189    31.1752    4673(68)          4677.0220         4676.8506      
  1190    31.1947    4690(68)          4678.5591         4678.3799      
  1191    31.2141    4636(68)          4680.0884         4679.9009      
  1192    31.2336    4715(69)          4681.6270         4681.4302      
  1193    31.2530    4566(68)          4683.1577         4682.9512      
  1194    31.2725    4571(68)          4684.6978         4684.4805      
  1195    31.2919    4582(68)          4686.2300         4686.0015      
  1196    31.3114    4584(68)          4687.7715         4687.5308      
  1197    31.3308    4603(68)          4689.3057         4689.0518      
  1198    31.3503    4665(68)          4690.8491         4690.5811      
  1199    31.3697    4759(69)          4692.3857         4692.1021      
  1200    31.3892    4533(67)          4693.8999         4693.5986      
  1201    31.4086    4721(69)          4693.3027         4692.9829      
  1202    31.4281    4574(68)          4692.7041         4692.3638      
  1203    31.4475    4695(69)          4692.1113         4691.7485      
  1204    31.4670    4551(67)          4691.5171         4691.1294      
  1205    31.4864    4603(68)          4690.9287         4690.5137      
  1206    31.5059    4625(68)          4690.3403         4689.8950      
  1207    31.5253    4619(68)          4689.7588         4689.2793      
  1208    31.5448    4677(68)          4689.1782         4688.6606      
  1209    31.5642    4793(69)          4688.6050         4688.0449      
  1210    31.5837    4710(69)          4688.0347         4687.4263      
  1211    31.6031    4774(69)          4687.4736         4686.8105      
  1212    31.6226    4584(68)          4686.9180         4686.1919      
  1213    31.6420    4753(69)          4686.3740         4685.5762      
  1214    31.6615    4693(69)          4685.8384         4684.9575      
  1215    31.6809    4746(69)          4685.3198         4684.3418      
  1216    31.7004    4722(69)          4684.8149         4683.7227      
  1217    31.7198    4682(68)          4684.3345         4683.1074      
  1218    31.7393    4673(68)          4683.8784         4682.4883      
  1219    31.7587    4691(68)          4683.4590         4681.8726      
  1220    31.7782    4692(68)          4683.0830         4681.2539      
  1221    31.7976    4682(68)          4682.7690         4680.6382      
  1222    31.8171    4700(69)          4682.5356         4680.0195      
  1223    31.8365    4731(69)          4682.4180         4679.4038      
  1224    31.8560    4782(69)          4682.4653         4678.7852      
  1225    31.8754    4862(70)          4682.7598         4678.1694      
  1226    31.8949    4760(69)          4683.4595         4677.5508      
  1227    31.9143    4727(69)          4684.9194         4676.9351      
  1228    31.9338    4813(69)          4688.1787         4676.3159      
  1229    31.9532    4644(68)          4715.9819         4675.7007      
  1230    31.9727    4606(68)          4750.1548         4675.0815      
  1231    31.9921    4669(68)          4778.2178         4674.4658      
  1232    32.0116    4747(69)          4808.0693         4673.8472      
  1233    32.0310    4723(69)          4812.6860         4673.2314      
  1234    32.0505    4634(68)          4814.9932         4672.6128      
  1235    32.0699    4722(69)          4805.3198         4672.7388      
  1236    32.0894    4742(69)          4808.4014         4672.8813      
  1237    32.1088    4728(69)          4808.1108         4673.0234      
  1238    32.1283    4778(69)          4795.4883         4673.1655      
  1239    32.1477    4851(70)          4783.1675         4673.3076      
  1240    32.1672    4717(69)          4777.1196         4673.4502      
  1241    32.1866    4742(69)          4776.5669         4673.5918      
  1242    32.2061    4780(69)          4779.2329         4673.7344      
  1243    32.2255    4711(69)          4783.5684         4673.8760      
  1244    32.2450    4689(68)          4788.9858         4674.0186      
  1245    32.2644    4895(70)          4795.2378         4674.1602      
  1246    32.2838    4791(69)          4802.3145         4674.3022      
  1247    32.3033    4762(69)          4810.2856         4674.4443      
  1248    32.3227    4899(70)          4819.1348         4674.5864      
  1249    32.3422    4729(69)          4829.0444         4674.7290      
  1250    32.3616    4957(70)          4840.0342         4674.8706      
  1251    32.3811    4689(68)          4852.3745         4675.0132      
  1252    32.4005    4779(69)          4866.1270         4675.1548      
  1253    32.4200    4986(71)          4881.6611         4675.2974      
  1254    32.4394    4832(70)          4899.1074         4675.4390      
  1255    32.4589    4889(70)          4918.9932         4675.5815      
  1256    32.4783    4927(70)          4941.5425         4675.7231      
  1257    32.4978    4990(71)          4967.5366         4675.8657      
  1258    32.5172    5020(71)          4997.3867         4676.0078      
  1259    32.5367    5119(72)          5032.2666         4676.1499      
  1260    32.5561    5097(71)          5072.9297         4676.2920      
  1261    32.5756    5109(71)          5121.2725         4676.4346      
  1262    32.5950    5165(72)          5178.7285         4676.5762      
  1263    32.6145    5270(73)          5248.4956         4676.7188      
  1264    32.6339    5213(72)          5333.4761         4676.8604      
  1265    32.6534    5291(73)          5439.6016         4677.0029      
  1266    32.6728    5467(74)          5573.0254         4677.1445      
  1267    32.6923    5572(75)          5746.0029         4677.2871      
  1268    32.7117    5872(77)          5973.2642         4677.4287      
  1269    32.7312    6017(78)          6283.8931         4677.5713      
  1270    32.7506    6275(79)          6721.9722         4677.7134      
  1271    32.7701    6813(83)          7397.3047         4677.8555      
  1272    32.7895    7949(89)          8586.0508         4677.9976      
  1273    32.8090    10588(103)         11034.0645         4678.1401    
  1274    32.8284    15509(125)         16064.2578         4678.2817    
  1275    32.8479    23851(154)         24945.9805         4678.4243    
  1276    32.8673    34502(186)         35906.8867         4678.5659    
  1277    32.8868    40223(201)         40866.1445         4678.7085    
  1278    32.9062    35458(188)         35551.0742         4678.8501    
  1279    32.9257    28488(169)         29080.7109         4678.9927    
  1280    32.9451    27260(165)         27451.6113         4679.1343    
  1281    32.9646    27615(166)         27479.2031         4679.2769    
  1282    32.9840    23527(153)         23377.2305         4679.4189    
  1283    33.0035    16993(130)         16835.2578         4679.5610    
  1284    33.0229    11858(109)         11793.0381         4679.7031    
  1285    33.0424    9245(96)          8891.5742         4679.8457      
  1286    33.0618    7667(88)          7443.4873         4679.9873      
  1287    33.0813    6834(83)          6689.0947         4680.1299      
  1288    33.1007    6115(78)          6240.0464         4680.2715      
  1289    33.1202    5844(76)          5933.8545         4680.4141      
  1290    33.1396    5513(74)          5712.9907         4680.5557      
  1291    33.1591    5488(74)          5545.9067         4680.6982      
  1292    33.1785    5319(73)          5417.4883         4680.8403      
  1293    33.1980    5162(72)          5315.6250         4680.9824      
  1294    33.2174    5041(71)          5234.1631         4681.1245      
  1295    33.2369    5119(72)          5167.3364         4681.2671      
  1296    33.2563    5091(71)          5112.3550         4681.4087      
  1297    33.2758    4947(70)          5066.1016         4681.5513      
  1298    33.2952    4890(70)          5027.1978         4681.6929      
  1299    33.3147    4865(70)          4993.8384         4681.8354      
  1300    33.3341    4927(70)          4965.2983         4681.9771      
  1301    33.3536    4696(69)          4940.4414         4682.1196      
  1302    33.3730    4757(69)          4918.8740         4682.2612      
  1303    33.3925    4789(69)          4899.8564         4682.4038      
  1304    33.4119    4849(70)          4883.1704         4682.5459      
  1305    33.4314    4841(70)          4868.2988         4682.6880      
  1306    33.4508    4828(69)          4855.1255         4682.8301      
  1307    33.4703    4738(69)          4843.2812         4682.9727      
  1308    33.4897    4716(69)          4832.7017         4683.1143      
  1309    33.5091    4788(69)          4823.1680         4683.2559      
  1310    33.5286    4961(70)          4814.5034         4683.3984      
  1311    33.5480    4839(70)          4806.6851         4683.5400      
  1312    33.5675    4706(69)          4799.5381         4683.6826      
  1313    33.5869    4914(70)          4793.0547         4683.8247      
  1314    33.6064    4718(69)          4787.0942         4683.9668      
  1315    33.6258    4716(69)          4781.6597         4684.1089      
  1316    33.6453    4692(68)          4776.6421         4684.2515      
  1317    33.6647    4681(68)          4772.0474         4684.3931      
  1318    33.6842    4759(69)          4767.7871         4684.5356      
  1319    33.7036    4714(69)          4763.8701         4684.6772      
  1320    33.7231    4762(69)          4760.2266         4684.8198      
  1321    33.7425    4652(68)          4756.8643         4684.9614      
  1322    33.7620    4685(68)          4753.7261         4685.1040      
  1323    33.7814    4703(69)          4750.8223         4685.2456      
  1324    33.8009    4692(68)          4748.1035         4685.3882      
  1325    33.8203    4630(68)          4709.1377         4685.5303      
  1326    33.8398    4789(69)          4708.2378         4685.6724      
  1327    33.8592    4628(68)          4707.4106         4685.8145      
  1328    33.8787    4594(68)          4706.6406         4685.9570      
  1329    33.8981    4794(69)          4695.3213         4686.0986      
  1330    33.9176    4752(69)          4686.2412         4686.2412      
  1331    33.9370    4695(69)          4686.3828         4686.3828      
  1332    33.9565    4741(69)          4686.5254         4686.5254      
  1333    33.9759    4737(69)          4686.6670         4686.6670      
  1334    33.9954    4691(68)          4686.8096         4686.8096      
  1335    34.0148    4676(68)          4686.9512         4686.9512      
  1336    34.0343    4648(68)          4687.0938         4687.0938      
  1337    34.0537    4670(68)          4687.2358         4687.2358      
  1338    34.0732    4770(69)          4687.3779         4687.3779      
  1339    34.0926    4647(68)          4687.5200         4687.5200      
  1340    34.1121    4707(69)          4687.6626         4687.6626      
  1341    34.1315    4635(68)          4687.8042         4687.8042      
  1342    34.1510    4605(68)          4687.9468         4687.9468      
  1343    34.1704    4836(70)          4688.0884         4688.0884      
  1344    34.1899    4702(69)          4688.2310         4688.2310      
  1345    34.2093    4582(68)          4688.3726         4688.3726      
  1346    34.2288    4764(69)          4688.5151         4688.5151      
  1347    34.2482    4753(69)          4688.6567         4688.6567      
  1348    34.2677    4702(69)          4688.7993         4688.7993      
  1349    34.2871    4712(69)          4688.9414         4688.9414      
  1350    34.3066    4505(67)          4689.0835         4689.0835      
  1351    34.3260    4589(68)          4688.1445         4688.1445      
  1352    34.3455    4620(68)          4687.1831         4687.1831      
  1353    34.3649    4663(68)          4686.2271         4686.2271      
  1354    34.3844    4703(69)          4685.2656         4685.2656      
  1355    34.4038    4604(68)          4684.3091         4684.3091      
  1356    34.4233    4725(69)          4683.3481         4683.3481      
  1357    34.4427    4676(68)          4682.3921         4682.3921      
  1358    34.4622    4707(69)          4681.4307         4681.4307      
  1359    34.4816    4652(68)          4680.4741         4680.4741      
  1360    34.5011    4619(68)          4679.5132         4679.5132      
  1361    34.5205    4690(68)          4678.5566         4678.5566      
  1362    34.5400    4639(68)          4677.5957         4677.5957      
  1363    34.5594    4623(68)          4676.6392         4676.6392      
  1364    34.5789    4693(69)          4675.6782         4675.6782      
  1365    34.5983    4618(68)          4674.7217         4674.7217      
  1366    34.6178    4604(68)          4673.7603         4673.7603      
  1367    34.6372    4737(69)          4672.8042         4672.8042      
  1368    34.6567    4732(69)          4671.8428         4671.8428      
  1369    34.6761    4628(68)          4670.8867         4670.8867      
  1370    34.6955    4682(68)          4669.9302         4669.9302      
  1371    34.7150    4686(68)          4668.9692         4668.9692      
  1372    34.7344    4638(68)          4668.0127         4668.0127      
  1373    34.7539    4676(68)          4667.0518         4667.0518      
  1374    34.7733    4619(68)          4666.0952         4666.0952      
  1375    34.7928    4775(69)          4665.1338         4665.1338      
  1376    34.8122    4648(68)          4664.1777         4664.1777      
  1377    34.8317    4746(69)          4663.2163         4663.2163      
  1378    34.8511    4602(68)          4662.2603         4662.2603      
  1379    34.8706    4564(68)          4661.2988         4661.2988      
  1380    34.8900    4713(69)          4660.3428         4660.3428      
  1381    34.9095    4765(69)          4659.3813         4659.3813      
  1382    34.9289    4576(68)          4658.4253         4658.4253      
  1383    34.9484    4734(69)          4657.4639         4657.4639      
  1384    34.9678    4767(69)          4656.5078         4656.5078      
  1385    34.9873    4879(70)          4655.5464         4655.5464      
  1386    35.0067    4687(68)          4654.5903         4654.5903      
  1387    35.0262    4765(69)          4653.6289         4653.6289      
  1388    35.0456    4608(68)          4652.6724         4652.6724      
  1389    35.0651    4625(68)          4651.7114         4651.7114      
  1390    35.0845    4705(69)          4650.7549         4650.7549      
  1391    35.1040    4713(69)          4649.7939         4649.7939      
  1392    35.1234    4676(68)          4648.8374         4648.8374      
  1393    35.1429    4769(69)          4647.8765         4647.8765      
  1394    35.1623    4702(69)          4646.9199         4646.9199      
  1395    35.1818    4753(69)          4645.9585         4645.9585      
  1396    35.2012    4787(69)          4649.8320         4645.0024      
  1397    35.2207    4770(69)          4650.2988         4644.0410      
  1398    35.2401    4660(68)          4649.6216         4643.0850      
  1399    35.2596    4684(68)          4648.9595         4642.1235      
  1400    35.2790    4628(68)          4648.3218         4641.1675      
  1401    35.2985    4672(68)          4650.7476         4640.2061      
  1402    35.3179    4564(68)          4650.5098         4639.2500      
  1403    35.3374    4614(68)          4650.0977         4638.2886      
  1404    35.3568    4656(68)          4649.7290         4637.3325      
  1405    35.3763    4640(68)          4649.4033         4636.3711      
  1406    35.3957    4764(69)          4649.1299         4635.4150      
  1407    35.4152    4695(69)          4648.9102         4634.4536      
  1408    35.4346    4795(69)          4648.7529         4633.4971      
  1409    35.4541    4631(68)          4648.6641         4632.5361      
  1410    35.4735    4671(68)          4648.6519         4631.5796      
  1411    35.4930    4775(69)          4648.7266         4630.6187      
  1412    35.5124    4561(68)          4648.8970         4629.6621      
  1413    35.5319    4724(69)          4649.1782         4628.7012      
  1414    35.5513    4668(68)          4649.5815         4627.7446      
  1415    35.5708    4719(69)          4650.1289         4626.7832      
  1416    35.5902    4682(68)          4650.8345         4625.8271      
  1417    35.6097    4530(67)          4651.7300         4624.8657      
  1418    35.6291    4694(69)          4653.5767         4624.6509      
  1419    35.6486    4670(68)          4655.6899         4624.4429      
  1420    35.6680    4667(68)          4658.0820         4624.2358      
  1421    35.6875    4673(68)          4660.8296         4624.0278      
  1422    35.7069    4688(68)          4663.9663         4623.8208      
  1423    35.7264    4721(69)          4667.6021         4623.6123      
  1424    35.7458    4692(68)          4671.7988         4623.4053      
  1425    35.7653    4586(68)          4676.7227         4623.1973      
  1426    35.7847    4600(68)          4682.4800         4622.9902      
  1427    35.8042    4730(69)          4689.3398         4622.7822      
  1428    35.8236    4670(68)          4697.5010         4622.5747      
  1429    35.8431    4681(68)          4707.4146         4622.3667      
  1430    35.8625    4692(68)          4719.4722         4622.1597      
  1431    35.8820    4681(68)          4734.4995         4621.9517      
  1432    35.9014    4815(69)          4753.3286         4621.7446      
  1433    35.9208    4828(69)          4777.4668         4621.5376      
  1434    35.9403    4767(69)          4809.2925         4621.3291      
  1435    35.9597    4876(70)          4851.9321         4621.1221      
  1436    35.9792    4817(69)          4911.6733         4620.9141      
  1437    35.9986    4957(70)          4999.4385         4620.7070      
  1438    36.0181    5080(71)          5145.4531         4620.4990      
  1439    36.0375    5383(73)          5428.7671         4620.2920      
  1440    36.0570    6076(78)          6032.5396         4620.0835      
  1441    36.0764    6919(83)          7188.2173         4619.8765      
  1442    36.0959    8535(92)          8907.4375         4619.6685      
  1443    36.1153    9869(99)         10219.1895         4619.4614      
  1444    36.1348    9848(99)          9723.3145         4619.2534      
  1445    36.1542    8443(92)          8441.6689         4619.0459      
  1446    36.1737    8110(90)          7781.8916         4618.8379      
  1447    36.1931    8105(90)          7936.5205         4618.6309      
  1448    36.2126    8014(90)          8034.1519         4618.4229      
  1449    36.2320    7435(86)          7292.2725         4618.2158      
  1450    36.2515    6445(80)          6304.8545         4618.0078      
  1451    36.2709    5889(77)          5598.6318         4617.8003      
  1452    36.2904    5402(73)          5207.5654         4617.5923      
  1453    36.3098    5246(72)          5013.5024         4617.3853      
  1454    36.3293    4918(70)          4909.6191         4617.1772      
  1455    36.3487    4896(70)          4845.9111         4616.9702      
  1456    36.3682    4836(70)          4801.7632         4616.7617      
  1457    36.3876    4688(68)          4769.6123         4616.5547      
  1458    36.4071    4686(68)          4745.1143         4616.3467      
  1459    36.4265    4744(69)          4726.1528         4616.1396      
  1460    36.4460    4671(68)          4710.9985         4615.9316      
  1461    36.4654    4743(69)          4698.7939         4615.7246      
  1462    36.4849    4730(69)          4688.7065         4615.5161      
  1463    36.5043    4742(69)          4680.3442         4615.3091      
  1464    36.5238    4715(69)          4673.2529         4615.1011      
  1465    36.5432    4583(68)          4667.2383         4614.8940      
  1466    36.5627    4592(68)          4662.0366         4614.6860      
  1467    36.5821    4744(69)          4657.5435         4614.4790      
  1468    36.6016    4731(69)          4653.5923         4614.2705      
  1469    36.6210    4639(68)          4650.1294         4614.0635      
  1470    36.6405    4614(68)          4647.0425         4613.8555      
  1471    36.6599    4607(68)          4644.3022         4613.6484      
  1472    36.6794    4674(68)          4641.8311         4613.4399      
  1473    36.6988    4712(69)          4639.6138         4613.2329      
  1474    36.7183    4535(67)          4637.5942         4613.0249      
  1475    36.7377    4661(68)          4635.7646         4612.8179      
  1476    36.7572    4548(67)          4634.0835         4612.6099      
  1477    36.7766    4562(68)          4632.5474         4612.4028      
  1478    36.7961    4742(69)          4631.1240         4612.1943      
  1479    36.8155    4556(67)          4629.8149         4611.9873      
  1480    36.8350    4589(68)          4628.5938         4611.7793      
  1481    36.8544    4689(68)          4627.4624         4611.5723      
  1482    36.8739    4695(69)          4626.3999         4611.3643      
  1483    36.8933    4585(68)          4625.4102         4611.1572      
  1484    36.9128    4619(68)          4624.4746         4610.9487      
  1485    36.9322    4605(68)          4623.5986         4610.7417      
  1486    36.9517    4647(68)          4622.7671         4610.5337      
  1487    36.9711    4601(68)          4621.9834         4610.3267      
  1488    36.9906    4704(69)          4621.2363         4610.1187      
  1489    37.0100    4537(67)          4620.5293         4609.9116      
  1490    37.0295    4635(68)          4619.8516         4609.7031      
  1491    37.0489    4577(68)          4613.7783         4609.4961      
  1492    37.0684    4534(67)          4612.9839         4609.2881      
  1493    37.0878    4713(69)          4612.6152         4609.0811      
  1494    37.1073    4542(67)          4612.2554         4608.8730      
  1495    37.1267    4574(68)          4611.9062         4608.6655      
  1496    37.1461    4680(68)          4608.6777         4608.4585      
  1497    37.1656    4720(69)          4608.2505         4608.2505      
  1498    37.1850    4701(69)          4608.0435         4608.0435      
  1499    37.2045    4450(67)          4607.8354         4607.8354      
  1500    37.2239    4561(68)          4608.3716         4608.3716      
  1501    37.2434    4642(68)          4608.9263         4608.9263      
  1502    37.2628    4700(69)          4609.4780         4609.4780      
  1503    37.2823    4604(68)          4610.0332         4610.0332      
  1504    37.3017    4600(68)          4610.5850         4610.5850      
  1505    37.3212    4634(68)          4611.1396         4611.1396      
  1506    37.3406    4488(67)          4611.6914         4611.6914      
  1507    37.3601    4621(68)          4612.2466         4612.2466      
  1508    37.3795    4736(69)          4612.7983         4612.7983      
  1509    37.3990    4525(67)          4613.3530         4613.3530      
  1510    37.4184    4734(69)          4613.9048         4613.9048      
  1511    37.4379    4696(69)          4614.4595         4614.4595      
  1512    37.4573    4549(67)          4615.0117         4615.0117      
  1513    37.4768    4644(68)          4615.5664         4615.5664      
  1514    37.4962    4654(68)          4616.2495         4616.1182      
  1515    37.5157    4559(68)          4616.8101         4616.6729      
  1516    37.5351    4629(68)          4617.3687         4617.2251      
  1517    37.5546    4652(68)          4617.9302         4617.7798      
  1518    37.5740    4540(67)          4618.4888         4618.3315      
  1519    37.5935    4693(69)          4619.1216         4618.8862      
  1520    37.6129    4534(67)          4619.6855         4619.4385      
  1521    37.6324    4689(68)          4620.2524         4619.9932      
  1522    37.6518    4687(68)          4620.8174         4620.5449      
  1523    37.6713    4664(68)          4621.3862         4621.0996      
  1524    37.6907    4677(68)          4621.9536         4621.6519      
  1525    37.7102    4743(69)          4622.5249         4622.2065      
  1526    37.7296    4742(69)          4623.0947         4622.7583      
  1527    37.7491    4733(69)          4623.6689         4623.3130      
  1528    37.7685    4677(68)          4624.2417         4623.8647      
  1529    37.7880    4669(68)          4624.8198         4624.4194      
  1530    37.8074    4597(68)          4625.3975         4624.9717      
  1531    37.8269    4817(69)          4625.9805         4625.5264      
  1532    37.8463    4681(68)          4626.5630         4626.0781      
  1533    37.8658    4724(69)          4627.1523         4626.6328      
  1534    37.8852    4685(68)          4627.7422         4627.1851      
  1535    37.9047    4596(68)          4628.3394         4627.7397      
  1536    37.9241    4683(68)          4628.9385         4628.2915      
  1537    37.9436    4545(67)          4629.5464         4628.8462      
  1538    37.9630    4658(68)          4630.1587         4629.3984      
  1539    37.9825    4652(68)          4630.7822         4629.9531      
  1540    38.0019    4574(68)          4631.4116         4630.5049      
  1541    38.0214    4696(69)          4632.0562         4631.0596      
  1542    38.0408    4610(68)          4632.7114         4631.6113      
  1543    38.0603    4608(68)          4633.3877         4632.1665      
  1544    38.0797    4595(68)          4634.0815         4632.7183      
  1545    38.0992    4674(68)          4634.8052         4633.2729      
  1546    38.1186    4677(68)          4635.5591         4633.8247      
  1547    38.1381    4482(67)          4636.3521         4634.3716      
  1548    38.1575    4694(69)          4636.4038         4634.1216      
  1549    38.1770    4654(68)          4636.5312         4633.8706      
  1550    38.1964    4649(68)          4636.7617         4633.6211      
  1551    38.2159    4722(69)          4637.1382         4633.3701      
  1552    38.2353    4548(67)          4637.7207         4633.1206      
  1553    38.2548    4605(68)          4638.6216         4632.8696      
  1554    38.2742    4647(68)          4640.0269         4632.6196      
  1555    38.2937    4545(67)          4642.4136         4632.3687      
  1556    38.3131    4619(68)          4647.0356         4632.1191      
  1557    38.3326    4649(68)          4657.1147         4631.8682      
  1558    38.3520    4505(67)          4677.6670         4631.6187      
  1559    38.3714    4598(68)          4711.4595         4631.3687      
  1560    38.3909    4726(69)          4746.1011         4631.1177      
  1561    38.4103    4724(69)          4745.3506         4630.8682      
  1562    38.4298    4822(69)          4714.7637         4630.6172      
  1563    38.4492    4610(68)          4692.8589         4630.3677      
  1564    38.4687    4601(68)          4691.1650         4630.1167      
  1565    38.4881    4692(68)          4700.5923         4629.8667      
  1566    38.5076    4738(69)          4696.8877         4629.6157      
  1567    38.5270    4649(68)          4676.1494         4629.3662      
  1568    38.5465    4609(68)          4656.6919         4629.1152      
  1569    38.5659    4585(68)          4644.8022         4628.8657      
  1570    38.5854    4651(68)          4638.6343         4628.6147      
  1571    38.6048    4621(68)          4635.4556         4628.3647      
  1572    38.6243    4589(68)          4633.5288         4628.1138      
  1573    38.6437    4589(68)          4632.1826         4627.8643      
  1574    38.6632    4580(68)          4631.1445         4627.6133      
  1575    38.6826    4753(69)          4630.3125         4627.3638      
  1576    38.7021    4652(68)          4629.6123         4627.1128      
  1577    38.7215    4677(68)          4629.0122         4626.8628      
  1578    38.7410    4593(68)          4628.4795         4626.6118      
  1579    38.7604    4550(67)          4628.0020         4626.3623      
  1580    38.7799    4597(68)          4627.5625         4626.1113      
  1581    38.7993    4539(67)          4627.1558         4625.8618      
  1582    38.8188    4650(68)          4626.7720         4625.6108      
  1583    38.8382    4646(68)          4626.4092         4625.3608      
  1584    38.8577    4613(68)          4626.0605         4625.1099      
  1585    38.8771    4596(68)          4625.7271         4624.8604      
  1586    38.8966    4603(68)          4625.4028         4624.6094      
  1587    38.9160    4669(68)          4625.0889         4624.3599      
  1588    38.9355    4727(69)          4624.7812         4624.1089      
  1589    38.9549    4645(68)          4624.4810         4623.8589      
  1590    38.9744    4584(68)          4624.1851         4623.6079      
  1591    38.9938    4685(68)          4623.8955         4623.3584      
  1592    39.0133    4745(69)          4623.6084         4623.1074      
  1593    39.0327    4530(67)          4623.3262         4622.8579      
  1594    39.0522    4676(68)          4623.0459         4622.6069      
  1595    39.0716    4642(68)          4622.7690         4622.3569      
  1596    39.0911    4506(67)          4622.4937         4622.1060      
  1597    39.1105    4615(68)          4622.2222         4621.8564      
  1598    39.1300    4561(68)          4621.9507         4621.6055      
  1599    39.1494    4669(68)          4621.6826         4621.3560      
  1600    39.1689    4630(68)          4621.4141         4621.1050      
  1601    39.1883    4595(68)          4621.1484         4620.8550      
  1602    39.2078    4653(68)          4620.8828         4620.6040      
  1603    39.2272    4605(68)          4620.6196         4620.3545      
  1604    39.2467    4709(69)          4620.3560         4620.1035      
  1605    39.2661    4497(67)          4620.0947         4619.8540      
  1606    39.2856    4705(69)          4619.8325         4619.6030      
  1607    39.3050    4655(68)          4619.5723         4619.3530      
  1608    39.3245    4487(67)          4619.1865         4619.1021      
  1609    39.3439    4622(68)          4618.9331         4618.8525      
  1610    39.3634    4650(68)          4618.6787         4618.6016      
  1611    39.3828    4634(68)          4618.4258         4618.3521      
  1612    39.4023    4663(68)          4618.1719         4618.1011      
  1613    39.4217    4577(68)          4617.8511         4617.8511      
  1614    39.4412    4689(68)          4617.6001         4617.6001      
  1615    39.4606    4629(68)          4617.3506         4617.3506      
  1616    39.4801    4698(69)          4617.0996         4617.0996      
  1617    39.4995    4634(68)          4616.8501         4616.8501      
  1618    39.5190    4750(69)          4616.5991         4616.5991      
  1619    39.5384    4555(67)          4616.3491         4616.3491      
  1620    39.5579    4576(68)          4616.0981         4616.0981      
  1621    39.5773    4621(68)          4615.8486         4615.8486      
  1622    39.5967    4621(68)          4615.5991         4615.5991      
  1623    39.6162    4669(68)          4615.3481         4615.3481      
  1624    39.6356    4678(68)          4615.0981         4615.0981      
  1625    39.6551    4629(68)          4614.8472         4614.8472      
  1626    39.6745    4698(69)          4614.5977         4614.5977      
  1627    39.6940    4473(67)          4614.3467         4614.3467      
  1628    39.7134    4618(68)          4614.0972         4614.0972      
  1629    39.7329    4498(67)          4613.8462         4613.8462      
  1630    39.7523    4612(68)          4613.5962         4613.5962      
  1631    39.7718    4587(68)          4613.3452         4613.3452      
  1632    39.7912    4529(67)          4613.0957         4613.0957      
  1633    39.8107    4622(68)          4612.8447         4612.8447      
  1634    39.8301    4610(68)          4612.5952         4612.5952      
  1635    39.8496    4624(68)          4612.3442         4612.3442      
  1636    39.8690    4550(67)          4612.0942         4612.0942      
  1637    39.8885    4629(68)          4611.8433         4611.8433      
  1638    39.9079    4549(67)          4611.5938         4611.5938      
  1639    39.9274    4633(68)          4611.3428         4611.3428      
  1640    39.9468    4557(68)          4611.0933         4611.0933      
  1641    39.9663    4532(67)          4610.8423         4610.8423      
  1642    39.9857    4768(69)          4610.5923         4610.5923      
  1643    40.0052    4633(68)          4610.3413         4610.3413      
  1644    40.0246    4618(68)          4610.0918         4610.0918      
  1645    40.0441    4622(68)          4609.8408         4609.8408      
  1646    40.0635    4547(67)          4609.5913         4609.5913      
  1647    40.0830    4494(67)          4609.3403         4609.3403      
  1648    40.1024    4469(67)          4609.0903         4609.0903      
  1649    40.1219    4601(68)          4608.5957         4608.5957      
  1650    40.1413    4582(68)          4608.0972         4608.0972      
  1651    40.1608    4483(67)          4607.5962         4607.5962      
  1652    40.1802    4618(68)          4607.0981         4607.0981      
  1653    40.1997    4686(68)          4606.5972         4606.5972      
  1654    40.2191    4553(67)          4606.0986         4606.0986      
  1655    40.2386    4598(68)          4605.5977         4605.5977      
  1656    40.2580    4553(67)          4605.0991         4605.0991      
  1657    40.2775    4570(68)          4604.5981         4604.5981      
  1658    40.2969    4688(68)          4604.0996         4604.0996      
  1659    40.3164    4629(68)          4603.5986         4603.5986      
  1660    40.3358    4602(68)          4603.1001         4603.1001      
  1661    40.3553    4555(67)          4602.5991         4602.5991      
  1662    40.3747    4555(67)          4602.1006         4602.1006      
  1663    40.3942    4607(68)          4601.5996         4601.5996      
  1664    40.4136    4803(69)          4601.1011         4601.1011      
  1665    40.4331    4632(68)          4600.6001         4600.6001      
  1666    40.4525    4597(68)          4600.1016         4600.1016      
  1667    40.4720    4484(67)          4599.6006         4599.6006      
  1668    40.4914    4685(68)          4599.1021         4599.1021      
  1669    40.5109    4628(68)          4598.6011         4598.6011      
  1670    40.5303    4631(68)          4598.1025         4598.1025      
  1671    40.5498    4624(68)          4597.6016         4597.6016      
  1672    40.5692    4644(68)          4597.1035         4597.1035      
  1673    40.5887    4570(68)          4596.6021         4596.6021      
  1674    40.6081    4671(68)          4596.1040         4596.1040      
  1675    40.6276    4724(69)          4595.6025         4595.6025      
  1676    40.6470    4613(68)          4595.1045         4595.1045      
  1677    40.6665    4612(68)          4594.6035         4594.6035      
  1678    40.6859    4568(68)          4594.1050         4594.1050      
  1679    40.7054    4606(68)          4593.6040         4593.6040      
  1680    40.7248    4703(69)          4593.1055         4593.1055      
  1681    40.7443    4514(67)          4592.6045         4592.6045      
  1682    40.7637    4599(68)          4592.1060         4592.1060      
  1683    40.7831    4648(68)          4591.6074         4591.6074      
  1684    40.8026    4548(67)          4591.1064         4591.1064      
  1685    40.8220    4583(68)          4590.6079         4590.6079      
  1686    40.8415    4718(69)          4590.1069         4590.1069      
  1687    40.8609    4642(68)          4589.6084         4589.6084      
  1688    40.8804    4676(68)          4589.1074         4589.1074      
  1689    40.8998    4649(68)          4588.6094         4588.6094      
  1690    40.9193    4577(68)          4588.1079         4588.1079      
  1691    40.9387    4635(68)          4587.6094         4587.6094      
  1692    40.9582    4585(68)          4587.1089         4587.1089      
  1693    40.9776    4668(68)          4586.6104         4586.6104      
  1694    40.9971    4614(68)          4586.1094         4586.1094      
  1695    41.0165    4655(68)          4585.6108         4585.6108      
  1696    41.0360    4637(68)          4596.1338         4585.1099      
  1697    41.0554    4730(69)          4611.8159         4584.6113      
  1698    41.0749    4633(68)          4612.5254         4584.1104      
  1699    41.0943    4677(68)          4613.3125         4583.6118      
  1700    41.1138    4657(68)          4614.1943         4583.1108      
  1701    41.1332    4579(68)          4620.9414         4582.6123      
  1702    41.1527    4646(68)          4630.5000         4582.1113      
  1703    41.1721    4575(68)          4632.3228         4581.6128      
  1704    41.1916    4701(69)          4634.3281         4581.1118      
  1705    41.2110    4647(68)          4636.5122         4580.6133      
  1706    41.2305    4740(69)          4638.9185         4580.1123      
  1707    41.2499    4595(68)          4641.5439         4579.6138      
  1708    41.2694    4672(68)          4644.4414         4579.1128      
  1709    41.2888    4672(68)          4647.6104         4578.6143      
  1710    41.3083    4614(68)          4651.1172         4578.1133      
  1711    41.3277    4481(67)          4654.9648         4577.6147      
  1712    41.3472    4599(68)          4660.3145         4578.1924      
  1713    41.3666    4657(68)          4666.1025         4578.7778      
  1714    41.3861    4695(69)          4672.4375         4579.3667      
  1715    41.4055    4755(69)          4679.3232         4579.9521      
  1716    41.4250    4703(69)          4686.9170         4580.5410      
  1717    41.4444    4706(69)          4695.2373         4581.1265      
  1718    41.4639    4585(68)          4704.4878         4581.7153      
  1719    41.4833    4649(68)          4714.7119         4582.3008      
  1720    41.5028    4623(68)          4726.1890         4582.8892      
  1721    41.5222    4751(69)          4739.0068         4583.4751      
  1722    41.5417    4753(69)          4753.5474         4584.0635      
  1723    41.5611    4772(69)          4769.9819         4584.6489      
  1724    41.5806    4782(69)          4788.8701         4585.2378      
  1725    41.6000    4849(70)          4810.5103         4585.8232      
  1726    41.6195    4940(70)          4835.7686         4586.4121      
  1727    41.6389    4949(70)          4865.2026         4586.9976      
  1728    41.6584    5006(71)          4900.1992         4587.5864      
  1729    41.6778    5064(71)          4941.8306         4588.1719      
  1730    41.6973    5108(71)          4992.5073         4588.7603      
  1731    41.7167    5146(72)          5054.4209         4589.3462      
  1732    41.7362    5189(72)          5132.0684         4589.9346      
  1733    41.7556    5265(73)          5230.3145         4590.5200      
  1734    41.7751    5469(74)          5358.6724         4591.1089      
  1735    41.7945    5580(75)          5529.0459         4591.6943      
  1736    41.8140    5554(75)          5765.6006         4592.2832      
  1737    41.8334    5802(76)          6109.2036         4592.8687      
  1738    41.8529    6130(78)          6669.8252         4593.4575      
  1739    41.8723    7058(84)          7721.7852         4594.0430      
  1740    41.8918    8865(94)          9898.3535         4594.6313      
  1741    41.9112    13074(114)         14062.4785         4595.2173    
  1742    41.9307    19843(141)         20490.5391         4595.8057    
  1743    41.9501    26402(162)         26414.6074         4596.3911    
  1744    41.9696    27213(165)         26948.2188         4596.9800    
  1745    41.9890    21588(147)         21905.1406         4597.5654    
  1746    42.0084    17323(132)         17025.1523         4598.1509    
  1747    42.0279    16472(128)         15593.3008         4598.7397    
  1748    42.0473    17849(134)         17035.3379         4599.3252    
  1749    42.0668    18581(136)         18204.7852         4599.9141    
  1750    42.0862    16525(129)         16319.7285         4600.4995    
  1751    42.1057    12847(113)         12422.6934         4601.0884    
  1752    42.1251    9929(100)          9222.4121         4601.6738     
  1753    42.1446    8247(91)          7334.5117         4602.2622      
  1754    42.1640    7135(84)          6381.5293         4602.8481      
  1755    42.1835    6509(81)          5889.0010         4603.4365      
  1756    42.2029    5915(77)          5600.6470         4604.0220      
  1757    42.2224    5741(76)          5406.2173         4604.6108      
  1758    42.2418    5298(73)          5266.6694         4605.1963      
  1759    42.2613    5140(72)          5161.3501         4605.7852      
  1760    42.2807    5088(71)          5080.5122         4606.3706      
  1761    42.3002    5027(71)          5016.4370         4606.9595      
  1762    42.3196    4922(70)          4965.2485         4607.5449      
  1763    42.3391    4864(70)          4923.2734         4608.1333      
  1764    42.3585    4694(69)          4888.7578         4608.7192      
  1765    42.3780    4725(69)          4859.7583         4609.3076      
  1766    42.3974    4700(69)          4835.3901         4609.8931      
  1767    42.4169    4736(69)          4814.5264         4610.4819      
  1768    42.4363    4724(69)          4796.7104         4611.0674      
  1769    42.4558    4767(69)          4781.2285         4611.6562      
  1770    42.4752    4910(70)          4767.8325         4612.2417      
  1771    42.4947    4674(68)          4756.0586         4612.8306      
  1772    42.5141    4754(69)          4745.7661         4613.4160      
  1773    42.5336    4824(69)          4736.6323         4614.0044      
  1774    42.5530    4716(69)          4728.5801         4614.5903      
  1775    42.5725    4812(69)          4721.3828         4615.1787      
  1776    42.5919    4660(68)          4714.9917         4615.7642      
  1777    42.6114    4666(68)          4709.2437         4616.3530      
  1778    42.6308    4724(69)          4704.1133         4616.9385      
  1779    42.6503    4716(69)          4699.4746         4617.5273      
  1780    42.6697    4612(68)          4695.3149         4618.1128      
  1781    42.6892    4609(68)          4691.5400         4618.7017      
  1782    42.7086    4589(68)          4688.1436         4619.2871      
  1783    42.7281    4581(68)          4685.0508         4619.8755      
  1784    42.7475    4641(68)          4682.2607         4620.4614      
  1785    42.7670    4688(68)          4679.7153         4621.0498      
  1786    42.7864    4658(68)          4677.4141         4621.6353      
  1787    42.8059    4787(69)          4675.3120         4622.2241      
  1788    42.8253    4725(69)          4673.4102         4622.8096      
  1789    42.8448    4762(69)          4671.6709         4623.3984      
  1790    42.8642    4761(69)          4670.0967         4623.9839      
  1791    42.8837    4723(69)          4658.2090         4624.5728      
  1792    42.9031    4556(67)          4642.3350         4625.1582      
  1793    42.9226    4705(69)          4642.1489         4625.7466      
  1794    42.9420    4716(69)          4642.0151         4626.3325      
  1795    42.9615    4759(69)          4641.9268         4626.9209      
  1796    42.9809    4692(68)          4641.8813         4627.5063      
  1797    43.0004    4676(68)          4636.3540         4628.0952      
  1798    43.0198    4697(69)          4628.6807         4628.6807      
  1799    43.0393    4686(68)          4634.9761         4629.2695      
  1800    43.0587    4704(69)          4643.4087         4629.8550      
  1801    43.0782    4646(68)          4644.5894         4630.4438      
  1802    43.0976    4602(68)          4645.8027         4631.0293      
  1803    43.1171    4529(67)          4647.1489         4631.7012      
  1804    43.1365    4600(68)          4656.5962         4640.4307      
  1805    43.1560    4656(68)          4669.2197         4649.2031      
  1806    43.1754    4716(69)          4683.0073         4657.9326      
  1807    43.1949    4568(68)          4692.9937         4666.7070      
  1808    43.2143    4609(68)          4703.0166         4675.4351      
  1809    43.2337    4682(68)          4713.1396         4684.1646      
  1810    43.2532    4708(69)          4723.4243         4692.9385      
  1811    43.2726    4626(68)          4733.7754         4701.6665      
  1812    43.2921    4800(69)          4744.3164         4710.4409      
  1813    43.3115    4737(69)          4754.9526         4719.1704      
  1814    43.3310    4710(69)          4765.8110         4727.9448      
  1815    43.3504    4666(68)          4776.7988         4736.6724      
  1816    43.3699    4776(69)          4788.0566         4745.4468      
  1817    43.3893    4622(68)          4799.2900         4753.9722      
  1818    43.4088    4626(68)          4801.1162         4752.8076      
  1819    43.4282    4772(69)          4803.2393         4751.6484      
  1820    43.4477    4636(68)          4805.7241         4750.4839      
  1821    43.4671    4805(69)          4808.5962         4749.3247      
  1822    43.4866    4808(69)          4811.9482         4748.1602      
  1823    43.5060    4807(69)          4815.8188         4747.0010      
  1824    43.5255    4750(69)          4820.3379         4745.8359      
  1825    43.5449    4682(68)          4825.5669         4744.6772      
  1826    43.5644    4879(70)          4831.6958         4743.5127      
  1827    43.5838    4753(69)          4838.8267         4742.3535      
  1828    43.6033    4795(69)          4847.2393         4741.1890      
  1829    43.6227    4779(69)          4857.1133         4740.0298      
  1830    43.6422    4911(70)          4868.8872         4738.8652      
  1831    43.6616    4826(69)          4882.8730         4737.7065      
  1832    43.6811    4776(69)          4899.7974         4736.5415      
  1833    43.7005    4917(70)          4927.7793         4735.3823      
  1834    43.7200    4923(70)          4953.8203         4734.2178      
  1835    43.7394    4842(70)          4985.4253         4733.0591      
  1836    43.7589    4972(71)          5025.4692         4731.8940      
  1837    43.7783    4882(70)          5076.5830         4730.7349      
  1838    43.7978    5008(71)          5143.9053         4729.5703      
  1839    43.8172    5087(71)          5238.0620         4728.4116      
  1840    43.8367    5127(72)          5364.7100         4727.2466      
  1841    43.8561    5253(72)          5550.7471         4726.0879      
  1842    43.8756    5481(74)          5861.3145         4724.9229      
  1843    43.8950    5963(77)          6457.5908         4723.7642      
  1844    43.9145    7197(85)          7693.2939         4722.5991      
  1845    43.9339    9484(97)         10001.8027         4721.4404      
  1846    43.9534    13117(115)         13400.4023         4720.2754    
  1847    43.9728    15856(126)         16167.1113         4719.1162    
  1848    43.9923    15583(125)         15784.9883         4717.9517    
  1849    44.0117    12799(113)         12968.6611         4716.7930    
  1850    44.0312    10872(104)         10569.9707         4715.6279    
  1851    44.0506    10814(104)          9933.6719         4714.4692    
  1852    44.0701    11436(107)         10772.8311         4713.3042    
  1853    44.0895    11810(109)         11617.6953         4712.1455    
  1854    44.1090    11008(105)         10890.2754         4710.9805    
  1855    44.1284    9085(95)          8999.7949         4709.8218      
  1856    44.1479    7675(88)          7292.0527         4708.6567      
  1857    44.1673    6986(84)          6250.5410         4707.4980      
  1858    44.1868    6122(78)          5709.7568         4706.3330      
  1859    44.2062    5830(76)          5437.2275         4705.1743      
  1860    44.2257    5472(74)          5282.0645         4704.0093      
  1861    44.2451    5252(72)          5182.3994         4702.8506      
  1862    44.2646    5105(71)          5112.6943         4701.6855      
  1863    44.2840    4974(71)          5063.0342         4700.5269      
  1864    44.3035    4996(71)          5027.1475         4699.3618      
  1865    44.3229    5007(71)          5001.9956         4698.2031      
  1866    44.3424    4874(70)          4985.2480         4697.0381      
  1867    44.3618    4982(71)          4975.9346         4695.8794      
  1868    44.3813    4901(70)          4973.4971         4694.7148      
  1869    44.4007    4842(70)          4978.1074         4693.5557      
  1870    44.4202    5000(71)          4990.6226         4692.3906      
  1871    44.4396    4993(71)          5012.5435         4691.2319      
  1872    44.4590    4939(70)          5046.7593         4690.0732      
  1873    44.4785    5037(71)          5098.4092         4688.9082      
  1874    44.4979    5060(71)          5175.7446         4687.7495      
  1875    44.5174    5000(71)          5298.9038         4686.5845      
  1876    44.5368    5187(72)          5517.6558         4685.4258      
  1877    44.5563    5651(75)          5966.8525         4684.2607      
  1878    44.5757    6501(81)          6893.2803         4683.1021      
  1879    44.5952    8187(90)          8564.1182         4681.9370      
  1880    44.6146    10453(102)         10746.8994         4680.7783    
  1881    44.6341    11945(109)         11944.8652         4679.6133    
  1882    44.6535    10942(105)         10833.3682         4678.4546    
  1883    44.6730    8925(94)          8944.8828         4677.2896      
  1884    44.6924    8205(91)          7825.5620         4676.1309      
  1885    44.7119    8174(90)          7805.7520         4674.9658      
  1886    44.7313    8565(93)          8520.2549         4673.8071      
  1887    44.7508    9154(96)          8911.8984         4672.6421      
  1888    44.7702    8530(92)          8133.5093         4671.4834      
  1889    44.7897    7139(84)          6915.6191         4670.3184      
  1890    44.8091    6372(80)          5997.3877         4669.1597      
  1891    44.8286    5886(77)          5471.6670         4667.9946      
  1892    44.8480    5604(75)          5207.1240         4666.8359      
  1893    44.8675    5330(73)          5066.9170         4665.6709      
  1894    44.8869    5157(72)          4982.1807         4664.5122      
  1895    44.9064    5049(71)          4921.4678         4663.3477      
  1896    44.9258    4949(70)          4871.3120         4662.1885      
  1897    44.9453    4862(70)          4835.3022         4661.0234      
  1898    44.9647    4786(69)          4809.8657         4659.8647      
  1899    44.9842    4785(69)          4789.2949         4658.7002      
  1900    45.0036    4696(69)          4772.5024         4657.5410      
  1901    45.0231    4716(69)          4757.2710         4656.3760      
  1902    45.0425    4837(70)          4741.5254         4655.2173      
  1903    45.0620    4764(69)          4729.6938         4654.0527      
  1904    45.0814    4572(68)          4721.0923         4652.8936      
  1905    45.1009    4672(68)          4713.5190         4651.7290      
  1906    45.1203    4759(69)          4706.8516         4650.5698      
  1907    45.1398    4624(68)          4700.8696         4649.4048      
  1908    45.1592    4638(68)          4695.5156         4648.2461      
  1909    45.1787    4699(69)          4690.6353         4647.0815      
  1910    45.1981    4657(68)          4686.2021         4645.9224      
  1911    45.2176    4651(68)          4682.1089         4644.7573      
  1912    45.2370    4650(68)          4678.3457         4643.5986      
  1913    45.2565    4644(68)          4674.8301         4642.4341      
  1914    45.2759    4731(69)          4671.5630         4641.2749      
  1915    45.2954    4644(68)          4668.4824         4640.1104      
  1916    45.3148    4691(68)          4665.5928         4638.9512      
  1917    45.3343    4556(67)          4662.8447         4637.7866      
  1918    45.3537    4597(68)          4660.2480         4636.6279      
  1919    45.3732    4642(68)          4657.7593         4635.4629      
  1920    45.3926    4648(68)          4655.3911         4634.3037      
  1921    45.4121    4656(68)          4653.1084         4633.1392      
  1922    45.4315    4707(69)          4650.9233         4631.9805      
  1923    45.4510    4735(69)          4648.8052         4630.8154      
  1924    45.4704    4652(68)          4646.7676         4629.6562      
  1925    45.4899    4750(69)          4644.7837         4628.4917      
  1926    45.5093    4568(68)          4642.8667         4627.3325      
  1927    45.5288    4730(69)          4640.9927         4626.1680      
  1928    45.5482    4642(68)          4639.1753         4625.0093      
  1929    45.5677    4626(68)          4635.0962         4623.8442      
  1930    45.5871    4603(68)          4628.4824         4622.6851      
  1931    45.6066    4503(67)          4626.6099         4621.5205      
  1932    45.6260    4612(68)          4625.2285         4620.3618      
  1933    45.6454    4748(69)          4623.8608         4619.2026      
  1934    45.6649    4706(69)          4622.4995         4618.0376      
  1935    45.6843    4580(68)          4621.1577         4616.8789      
  1936    45.7038    4640(68)          4615.9663         4615.7144      
  1937    45.7232    4671(68)          4614.5552         4614.5552      
  1938    45.7427    4626(68)          4613.3906         4613.3906      
  1939    45.7621    4676(68)          4612.2314         4612.2314      
  1940    45.7816    4521(67)          4611.0669         4611.0669      
  1941    45.8010    4677(68)          4609.9082         4609.9082      
  1942    45.8205    4661(68)          4608.7432         4608.7432      
  1943    45.8399    4727(69)          4607.5840         4607.5840      
  1944    45.8594    4713(69)          4606.4194         4606.4194      
  1945    45.8788    4623(68)          4605.2607         4605.2607      
  1946    45.8983    4593(68)          4604.0957         4604.0957      
  1947    45.9177    4680(68)          4602.9365         4602.9365      
  1948    45.9372    4732(69)          4601.7720         4601.7720      
  1949    45.9566    4710(69)          4600.6128         4600.6128      
  1950    45.9761    4612(68)          4599.4482         4599.4482      
  1951    45.9955    4650(68)          4598.2896         4598.2896      
  1952    46.0150    4677(68)          4597.1245         4597.1245      
  1953    46.0344    4696(69)          4595.9653         4595.9653      
  1954    46.0539    4622(68)          4594.8008         4594.8008      
  1955    46.0733    4646(68)          4593.6421         4593.6421      
  1956    46.0928    4635(68)          4592.4771         4592.4771      
  1957    46.1122    4573(68)          4591.3179         4591.3179      
  1958    46.1317    4583(68)          4590.1533         4590.1533      
  1959    46.1511    4583(68)          4588.9946         4588.9946      
  1960    46.1706    4779(69)          4587.8296         4587.8296      
  1961    46.1900    4498(67)          4586.7070         4586.7070      
  1962    46.2095    4638(68)          4592.6216         4592.6216      
  1963    46.2289    4513(67)          4599.9707         4598.5059      
  1964    46.2484    4630(68)          4607.9951         4604.4204      
  1965    46.2678    4642(68)          4614.0293         4610.3037      
  1966    46.2873    4559(68)          4620.1060         4616.2183      
  1967    46.3067    4449(67)          4626.1626         4622.1030      
  1968    46.3262    4636(68)          4626.4526         4622.2090      
  1969    46.3456    4705(69)          4626.6953         4622.2554      
  1970    46.3651    4669(68)          4628.8438         4622.3022      
  1971    46.3845    4531(67)          4629.1938         4622.3481      
  1972    46.4040    4692(68)          4629.5693         4622.3950      
  1973    46.4234    4685(68)          4629.9663         4622.4414      
  1974    46.4429    4684(68)          4630.3916         4622.4878      
  1975    46.4623    4624(68)          4630.8442         4622.5342      
  1976    46.4818    4623(68)          4631.3320         4622.5806      
  1977    46.5012    4611(68)          4631.8530         4622.6270      
  1978    46.5207    4664(68)          4632.4170         4622.6733      
  1979    46.5401    4503(67)          4633.0225         4622.7197      
  1980    46.5596    4754(69)          4633.6816         4622.7661      
  1981    46.5790    4661(68)          4634.3931         4622.8125      
  1982    46.5985    4580(68)          4635.1724         4622.8589      
  1983    46.6179    4492(67)          4636.0190         4622.9053      
  1984    46.6374    4772(69)          4636.9521         4622.9521      
  1985    46.6568    4696(69)          4637.9722         4622.9980      
  1986    46.6763    4631(68)          4639.1060         4623.0449      
  1987    46.6957    4674(68)          4640.3555         4623.0913      
  1988    46.7152    4676(68)          4641.7539         4623.1377      
  1989    46.7346    4699(69)          4643.3110         4623.1841      
  1990    46.7541    4724(69)          4645.0708         4623.2305      
  1991    46.7735    4584(68)          4647.0498         4623.2769      
  1992    46.7930    4622(68)          4649.3120         4623.3232      
  1993    46.8124    4649(68)          4651.8882         4623.3696      
  1994    46.8319    4518(67)          4654.8726         4623.4160      
  1995    46.8513    4654(68)          4658.3213         4623.4624      
  1996    46.8707    4740(69)          4662.3608         4623.5088      
  1997    46.8902    4662(68)          4667.1631         4623.5552      
  1998    46.9096    4686(68)          4672.8735         4623.6016      
  1999    46.9291    4672(68)          4679.8203         4623.6484      
  2000    46.9485    4813(69)          4688.2964         4623.6943      
  2001    46.9680    4737(69)          4698.9111         4623.7412      
  2002    46.9874    4680(68)          4712.3125         4623.7876      
  2003    47.0069    4769(69)          4729.7710         4623.8340      
  2004    47.0263    4706(69)          4752.8579         4623.8804      
  2005    47.0458    4685(68)          4784.7554         4623.9268      
  2006    47.0652    4825(69)          4830.7817         4623.9731      
  2007    47.0847    4689(68)          4905.2109         4624.0195      
  2008    47.1041    4858(70)          5043.6797         4624.0659      
  2009    47.1236    5383(73)          5329.5435         4624.1123      
  2010    47.1430    5560(75)          5879.6392         4624.1587      
  2011    47.1625    6489(81)          6750.4033         4624.2056      
  2012    47.1819    7483(87)          7628.8198         4624.2515      
  2013    47.2014    7601(87)          7749.6680         4624.2983      
  2014    47.2208    7037(84)          7011.5693         4624.3447      
  2015    47.2403    6384(80)          6227.1577         4624.3911      
  2016    47.2597    5972(77)          5863.6250         4624.4375      
  2017    47.2792    6131(78)          5951.1230         4624.4839      
  2018    47.2986    6336(80)          6301.9189         4624.5303      
  2019    47.3181    6475(80)          6478.4834         4624.5767      
  2020    47.3375    6166(79)          6150.6660         4624.6230      
  2021    47.3570    5786(76)          5615.3369         4624.6694      
  2022    47.3764    5335(73)          5207.8364         4624.7158      
  2023    47.3959    5108(71)          4972.7603         4624.7627      
  2024    47.4153    4895(70)          4854.5508         4624.8086      
  2025    47.4348    4892(70)          4792.7920         4624.8555      
  2026    47.4542    4797(69)          4756.1216         4624.9019      
  2027    47.4737    4803(69)          4731.1279         4624.9482      
  2028    47.4931    4810(69)          4713.0469         4624.9946      
  2029    47.5126    4701(69)          4699.3105         4625.0410      
  2030    47.5320    4599(68)          4688.7065         4625.0874      
  2031    47.5515    4603(68)          4680.2593         4625.1338      
  2032    47.5709    4698(69)          4673.4756         4625.1802      
  2033    47.5904    4686(68)          4667.8892         4625.2266      
  2034    47.6098    4689(68)          4663.2759         4625.2729      
  2035    47.6293    4681(68)          4659.3823         4625.3198      
  2036    47.6487    4570(68)          4656.0972         4625.3657      
  2037    47.6682    4543(67)          4653.2729         4625.4126      
  2038    47.6876    4645(68)          4650.8511         4625.4590      
  2039    47.7071    4608(68)          4648.7373         4625.5054      
  2040    47.7265    4530(67)          4646.9004         4625.5518      
  2041    47.7460    4602(68)          4645.2788         4625.5981      
  2042    47.7654    4530(67)          4643.8545         4625.6445      
  2043    47.7849    4605(68)          4642.5845         4625.6909      
  2044    47.8043    4632(68)          4641.4595         4625.7373      
  2045    47.8238    4520(67)          4640.4482         4625.7837      
  2046    47.8432    4581(68)          4639.5454         4625.8301      
  2047    47.8627    4551(67)          4638.7295         4625.8770      
  2048    47.8821    4582(68)          4637.9956         4625.9229      
  2049    47.9016    4620(68)          4637.3286         4625.9697      
  2050    47.9210    4524(67)          4636.7266         4626.0161      
  2051    47.9405    4655(68)          4636.1758         4626.0625      
  2052    47.9599    4625(68)          4635.6768         4626.1089      
  2053    47.9794    4716(69)          4635.2183         4626.1553      
  2054    47.9988    4542(67)          4634.8013         4626.2017      
  2055    48.0183    4641(68)          4634.4170         4626.2480      
  2056    48.0377    4706(69)          4634.0664         4626.2944      
  2057    48.0572    4598(68)          4633.7422         4626.3408      
  2058    48.0766    4721(69)          4633.4487         4626.3872      
  2059    48.0960    4637(68)          4633.1763         4626.4336      
  2060    48.1155    4559(68)          4632.9229         4626.4800      
  2061    48.1349    4643(68)          4632.6909         4626.5264      
  2062    48.1544    4635(68)          4631.0522         4626.5732      
  2063    48.1738    4657(68)          4628.9590         4626.6191      
  2064    48.1933    4637(68)          4628.9048         4626.6660      
  2065    48.2127    4603(68)          4628.8560         4626.7124      
  2066    48.2322    4693(69)          4628.8125         4626.7588      
  2067    48.2516    4595(68)          4628.7754         4626.8052      
  2068    48.2711    4699(69)          4627.9658         4626.8516      
  2069    48.2905    4601(68)          4626.9048         4626.8979      
  2070    48.3100    4522(67)          4626.9517         4626.9443      
  2071    48.3294    4567(68)          4626.9980         4626.9907      
  2072    48.3489    4605(68)          4627.0449         4627.0371      
  2073    48.3683    4684(68)          4627.0918         4627.0835      
  2074    48.3878    4686(68)          4627.1392         4627.1304      
  2075    48.4072    4748(69)          4627.1855         4627.1763      
  2076    48.4267    4672(68)          4627.2329         4627.2231      
  2077    48.4461    4644(68)          4627.2803         4627.2695      
  2078    48.4656    4725(69)          4627.3271         4627.3159      
  2079    48.4850    4710(69)          4627.3745         4627.3623      
  2080    48.5045    4741(69)          4627.4214         4627.4087      
  2081    48.5239    4631(68)          4627.4688         4627.4551      
  2082    48.5434    4700(69)          4627.5166         4627.5015      
  2083    48.5628    4673(68)          4627.5640         4627.5479      
  2084    48.5823    4587(68)          4627.6118         4627.5942      
  2085    48.6017    4600(68)          4627.6597         4627.6406      
  2086    48.6212    4578(68)          4627.7080         4627.6875      
  2087    48.6406    4543(67)          4627.7559         4627.7334      
  2088    48.6601    4729(69)          4630.5596         4627.7803      
  2089    48.6795    4653(68)          4633.8623         4627.8267      
  2090    48.6990    4702(69)          4637.8237         4627.8730      
  2091    48.7184    4762(69)          4638.2910         4627.9194      
  2092    48.7379    4673(68)          4638.7881         4627.9658      
  2093    48.7573    4611(68)          4639.3135         4628.0122      
  2094    48.7768    4722(69)          4639.8740         4628.0586      
  2095    48.7962    4610(68)          4643.5996         4628.1050      
  2096    48.8157    4603(68)          4646.2739         4628.1514      
  2097    48.8351    4573(68)          4647.1665         4628.1978      
  2098    48.8546    4480(67)          4648.1279         4628.2446      
  2099    48.8740    4705(69)          4650.0552         4629.1909      
  2100    48.8935    4544(67)          4652.0874         4630.1572      
  2101    48.9129    4731(69)          4654.2012         4631.1177      
  2102    48.9324    4684(68)          4656.4429         4632.0835      
  2103    48.9518    4774(69)          4658.8359         4633.0444      
  2104    48.9713    4529(67)          4661.4941         4634.0103      
  2105    48.9907    4590(68)          4664.5049         4634.9712      
  2106    49.0102    4603(68)          4667.9248         4635.9370      
  2107    49.0296    4567(68)          4671.3877         4636.8979      
  2108    49.0491    4701(69)          4674.2271         4637.8638      
  2109    49.0685    4783(69)          4676.6353         4638.8247      
  2110    49.0880    4607(68)          4679.3887         4639.7905      
  2111    49.1074    4618(68)          4682.7446         4640.7515      
  2112    49.1269    4560(68)          4686.7651         4641.7173      
  2113    49.1463    4649(68)          4691.3135         4642.6782      
  2114    49.1658    4714(69)          4696.1338         4643.6436      
  2115    49.1852    4660(68)          4700.9092         4644.6045      
  2116    49.2047    4748(69)          4706.0439         4645.5703      
  2117    49.2241    4625(68)          4711.8667         4646.5312      
  2118    49.2436    4631(68)          4718.5967         4647.4971      
  2119    49.2630    4754(69)          4726.2573         4648.4580      
  2120    49.2824    4809(69)          4735.0073         4649.4189      
  2121    49.3019    4731(69)          4745.1025         4650.3848      
  2122    49.3213    4664(68)          4756.7192         4651.3457      
  2123    49.3408    4781(69)          4770.3579         4652.3115      
  2124    49.3602    4742(69)          4786.3823         4653.2725      
  2125    49.3797    4775(69)          4805.6519         4654.2383      
  2126    49.3991    4904(70)          4828.9131         4655.1992      
  2127    49.4186    4804(69)          4857.7388         4656.1646      
  2128    49.4380    5030(71)          4893.7710         4657.1255      
  2129    49.4575    4830(69)          4940.2578         4658.0913      
  2130    49.4769    5014(71)          5001.1445         4659.0522      
  2131    49.4964    4997(71)          5084.5103         4660.0181      
  2132    49.5158    5019(71)          5203.9131         4660.9790      
  2133    49.5353    5228(72)          5395.6694         4661.9448      
  2134    49.5547    5510(74)          5747.5220         4662.9058      
  2135    49.5742    5905(77)          6457.8975         4663.8716      
  2136    49.5936    7118(84)          7800.9980         4664.8325      
  2137    49.6131    9254(96)          9929.8760         4665.7983      
  2138    49.6325    11720(108)         12201.9746         4666.7593    
  2139    49.6520    12987(114)         12993.3789         4667.7251    
  2140    49.6714    11901(109)         11699.6719         4668.6855    
  2141    49.6909    9541(98)          9604.3447         4669.6519      
  2142    49.7103    8511(92)          8202.9268         4670.6128      
  2143    49.7298    8476(92)          7928.3965         4671.5786      
  2144    49.7492    8650(93)          8573.5254         4672.5391      
  2145    49.7687    9695(98)          9389.2852         4673.5049      
  2146    49.7881    9444(97)          9338.5146         4674.4658      
  2147    49.8076    8449(92)          8289.9297         4675.4316      
  2148    49.8270    7065(84)          7005.5361         4676.3926      
  2149    49.8465    6239(79)          6065.3320         4677.3584      
  2150    49.8659    5912(77)          5530.6548         4678.3193      
  2151    49.8854    5603(75)          5253.2417         4679.2852      
  2152    49.9048    5379(73)          5106.1592         4680.2461      
  2153    49.9243    5152(72)          5016.6118         4681.2119      
  2154    49.9437    4951(70)          4955.8628         4682.1729      
  2155    49.9632    4865(70)          4911.2910         4683.1387      
  2156    49.9826    4902(70)          4877.7266         4684.0996      
  2157    50.0021    4729(69)          4851.5586         4685.0649      
  2158    50.0215    4750(69)          4830.9624         4686.0259      
  2159    50.0410    4759(69)          4814.3315         4686.9917      
  2160    50.0604    4672(68)          4800.8638         4687.9526      
  2161    50.0799    4751(69)          4789.7178         4688.9185      
  2162    50.0993    4648(68)          4780.5054         4689.8794      
  2163    50.1188    4779(69)          4772.7529         4690.8452      
  2164    50.1382    4641(68)          4766.2554         4691.8062      
  2165    50.1577    4660(68)          4760.7207         4692.7720      
  2166    50.1771    4611(68)          4756.0386         4693.7329      
  2167    50.1966    4775(69)          4752.0234         4694.6987      
  2168    50.2160    4748(69)          4748.6064         4695.6597      
  2169    50.2355    4652(68)          4745.6650         4696.6255      
  2170    50.2549    4633(68)          4743.1582         4697.5859      
  2171    50.2744    4738(69)          4741.0005         4698.5522      
  2172    50.2938    4601(68)          4739.1650         4699.5132      
  2173    50.3133    4529(67)          4737.5288         4700.4150      
  2174    50.3327    4595(68)          4733.1040         4698.2788      
  2175    50.3522    4679(68)          4728.8652         4696.1313      
  2176    50.3716    4713(69)          4724.8306         4693.9946      
  2177    50.3911    4709(69)          4720.9385         4691.8472      
  2178    50.4105    4649(68)          4717.2109         4689.7109      
  2179    50.4300    4784(69)          4713.5923         4687.5635      
  2180    50.4494    4600(68)          4710.1079         4685.4272      
  2181    50.4689    4694(69)          4706.7085         4683.2798      
  2182    50.4883    4698(69)          4703.4189         4681.1431      
  2183    50.5077    4650(68)          4700.2139         4679.0068      
  2184    50.5272    4804(69)          4697.0679         4676.8594      
  2185    50.5466    4623(68)          4694.0063         4674.7227      
  2186    50.5661    4685(68)          4690.9927         4672.5752      
  2187    50.5855    4695(69)          4688.0513         4670.4390      
  2188    50.6050    4724(69)          4685.1470         4668.2915      
  2189    50.6244    4608(68)          4679.6284         4666.1553      
  2190    50.6439    4648(68)          4673.9893         4664.0078      
  2191    50.6633    4652(68)          4668.0371         4661.8716      
  2192    50.6828    4580(68)          4665.6270         4659.7241      
  2193    50.7022    4714(69)          4663.2451         4657.5879      
  2194    50.7217    4514(67)          4660.8662         4655.4404      
  2195    50.7411    4646(68)          4660.8574         4655.6484      
  2196    50.7606    4556(67)          4657.8408         4655.8823      
  2197    50.7800    4675(68)          4656.1152         4656.1152      
  2198    50.7995    4563(68)          4656.3496         4656.3496      
  2199    50.8189    4622(68)          4656.5825         4656.5825      
  2200    50.8384    4602(68)          4656.8164         4656.8164      
  2201    50.8578    4759(69)          4657.0493         4657.0493      
  2202    50.8773    4680(68)          4657.2832         4657.2832      
  2203    50.8967    4617(68)          4657.5161         4657.5161      
  2204    50.9162    4623(68)          4657.7500         4657.7500      
  2205    50.9356    4697(69)          4657.9829         4657.9829      
  2206    50.9551    4770(69)          4658.2173         4658.2173      
  2207    50.9745    4694(69)          4658.4502         4658.4502      
  2208    50.9940    4747(69)          4658.6841         4658.6841      
  2209    51.0134    4580(68)          4667.5952         4658.9170      
  2210    51.0329    4662(68)          4670.3706         4659.1509      
  2211    51.0523    4611(68)          4671.0601         4659.3838      
  2212    51.0718    4600(68)          4671.7822         4659.6182      
  2213    51.0912    4690(68)          4672.5317         4659.8511      
  2214    51.1107    4576(68)          4673.3184         4660.0850      
  2215    51.1301    4716(69)          4674.1377         4660.3179      
  2216    51.1496    4664(68)          4679.6411         4660.5518      
  2217    51.1690    4733(69)          4680.7305         4660.7847      
  2218    51.1885    4718(69)          4683.1021         4661.0190      
  2219    51.2079    4621(68)          4684.3643         4661.2515      
  2220    51.2274    4683(68)          4685.7075         4661.4858      
  2221    51.2468    4610(68)          4687.1255         4661.7188      
  2222    51.2663    4558(68)          4688.6411         4661.9526      
  2223    51.2857    4627(68)          4690.2480         4662.1855      
  2224    51.3052    4747(69)          4691.9731         4662.4194      
  2225    51.3246    4713(69)          4693.8120         4662.6523      
  2226    51.3441    4609(68)          4695.7969         4662.8867      
  2227    51.3635    4605(68)          4697.9219         4663.1196      
  2228    51.3830    4619(68)          4700.2290         4663.3535      
  2229    51.4024    4709(69)          4702.7153         4663.5864      
  2230    51.4219    4646(68)          4705.4297         4663.8203      
  2231    51.4413    4585(68)          4708.3740         4664.0532      
  2232    51.4608    4690(68)          4711.6118         4664.2876      
  2233    51.4802    4751(69)          4715.1494         4664.5205      
  2234    51.4997    4633(68)          4719.0684         4664.7544      
  2235    51.5191    4648(68)          4723.3862         4664.9873      
  2236    51.5386    4711(69)          4728.2129         4665.2212      
  2237    51.5580    4661(68)          4733.5791         4665.4541      
  2238    51.5775    4690(68)          4739.6396         4665.6880      
  2239    51.5969    4801(69)          4746.4521         4665.9209      
  2240    51.6164    4637(68)          4754.2373         4666.1553      
  2241    51.6358    4725(69)          4763.0986         4666.3882      
  2242    51.6553    4765(69)          4773.3682         4666.6221      
  2243    51.6747    4680(68)          4785.2412         4666.8550      
  2244    51.6942    4801(69)          4799.2295         4667.0889      
  2245    51.7136    4916(70)          4815.7119         4667.3218      
  2246    51.7330    4824(69)          4835.4365         4667.5547      
  2247    51.7525    4826(69)          4859.4658         4667.7891      
  2248    51.7719    4943(70)          4888.8657         4668.0215      
  2249    51.7914    5003(71)          4925.8013         4668.2559      
  2250    51.8108    5020(71)          4972.5938         4668.4888      
  2251    51.8303    5021(71)          5033.8589         4668.7227      
  2252    51.8497    5089(71)          5115.4897         4668.9556      
  2253    51.8692    5071(71)          5230.1270         4669.1895      
  2254    51.8886    5388(73)          5402.6514         4669.4224      
  2255    51.9081    5414(74)          5703.0312         4669.6567      
  2256    51.9275    6063(78)          6289.7427         4669.8896      
  2257    51.9470    7030(84)          7454.3809         4670.1235      
  2258    51.9664    9225(96)          9462.6191         4670.3564      
  2259    51.9859    12257(111)         12168.5781         4670.5903    
  2260    52.0053    14654(121)         14115.6191         4670.8232    
  2261    52.0248    14394(120)         13626.7109         4671.0576    
  2262    52.0442    11545(107)         11691.1953         4671.2905    
  2263    52.0637    9787(99)          9669.4102         4671.5244      
  2264    52.0831    9106(95)          8493.5059         4671.7573      
  2265    52.1026    9619(98)          8462.7070         4671.9912      
  2266    52.1220    10099(100)          9318.5918         4672.2241    
  2267    52.1415    10678(103)         10174.5664         4672.4580    
  2268    52.1609    10271(101)          9880.2109         4672.6909    
  2269    52.1804    8913(94)          8718.3682         4672.9253      
  2270    52.1998    7599(87)          7407.3037         4673.1582      
  2271    52.2193    6658(82)          6366.0449         4673.3921      
  2272    52.2387    6147(78)          5727.5830         4673.6250      
  2273    52.2582    5869(77)          5375.7778         4673.8589      
  2274    52.2776    5565(75)          5185.6704         4674.0918      
  2275    52.2971    5356(73)          5072.8169         4674.3262      
  2276    52.3165    5196(72)          4998.4438         4674.5591      
  2277    52.3360    4998(71)          4944.5239         4674.7930      
  2278    52.3554    4938(70)          4903.9072         4675.0259      
  2279    52.3749    4946(70)          4872.0884         4675.2598      
  2280    52.3943    4810(69)          4846.8892         4675.4927      
  2281    52.4138    4736(69)          4826.3643         4675.7266      
  2282    52.4332    4682(68)          4809.5762         4675.9595      
  2283    52.4527    4720(69)          4795.5264         4676.1938      
  2284    52.4721    4822(69)          4783.7622         4676.4268      
  2285    52.4916    4675(68)          4773.7109         4676.6606      
  2286    52.5110    4715(69)          4765.1416         4676.8936      
  2287    52.5305    4847(70)          4757.7065         4677.1274      
  2288    52.5499    4783(69)          4751.2773         4677.3604      
  2289    52.5694    4608(68)          4745.6284         4677.5947      
  2290    52.5888    4599(68)          4740.6899         4677.8276      
  2291    52.6083    4749(69)          4736.3062         4678.0615      
  2292    52.6277    4823(69)          4732.4390         4678.2944      
  2293    52.6472    4848(70)          4728.9790         4678.5283      
  2294    52.6666    4761(69)          4725.9043         4678.7612      
  2295    52.6861    4733(69)          4723.1348         4678.9956      
  2296    52.7055    4660(68)          4720.7339         4679.2285      
  2297    52.7250    4624(68)          4718.5376         4679.4624      
  2298    52.7444    4624(68)          4716.5273         4679.6953      
  2299    52.7639    4627(68)          4714.6987         4679.9292      
  2300    52.7833    4598(68)          4713.0508         4680.1621      
  2301    52.8028    4689(68)          4711.5464         4680.3960      
  2302    52.8222    4584(68)          4710.1860         4680.6289      
  2303    52.8417    4682(68)          4708.9819         4680.8633      
  2304    52.8611    4617(68)          4707.8789         4681.0962      
  2305    52.8806    4642(68)          4706.8472         4681.3301      
  2306    52.9000    4507(67)          4705.9116         4681.5630      
  2307    52.9195    4586(68)          4705.0537         4681.7969      
  2308    52.9389    4665(68)          4704.2749         4682.0298      
  2309    52.9583    4528(67)          4703.5640         4682.2627      
  2310    52.9778    4387(66)          4702.9126         4682.4966      
  2311    52.9972    4561(68)          4700.4258         4680.8330      
  2312    53.0167    4656(68)          4689.5898         4679.1504      
  2313    53.0361    4582(68)          4687.5068         4677.4766      
  2314    53.0556    4743(69)          4683.2686         4675.7944      
  2315    53.0750    4514(67)          4681.3198         4674.1201      
  2316    53.0945    4587(68)          4679.3818         4672.4380      
  2317    53.1139    4667(68)          4677.4722         4670.7642      
  2318    53.1334    4640(68)          4675.5698         4669.0815      
  2319    53.1528    4701(69)          4673.6948         4667.4077      
  2320    53.1723    4723(69)          4667.4712         4665.7256      
  2321    53.1917    4720(69)          4665.7866         4664.0513      
  2322    53.2112    4743(69)          4662.9712         4662.3691      
  2323    53.2306    4536(67)          4661.3413         4660.6953      
  2324    53.2501    4528(67)          4659.7085         4659.0127      
  2325    53.2695    4594(68)          4663.2129         4657.3389      
  2326    53.2890    4648(68)          4665.9429         4655.6562      
  2327    53.3084    4504(67)          4664.7104         4653.9824      
  2328    53.3279    4701(69)          4663.5044         4652.3003      
  2329    53.3473    4602(68)          4662.3394         4650.6260      
  2330    53.3668    4689(68)          4661.2095         4648.9438      
  2331    53.3862    4601(68)          4660.1304         4647.2700      
  2332    53.4057    4677(68)          4661.7998         4645.5874      
  2333    53.4251    4695(69)          4660.9365         4643.9141      
  2334    53.4446    4672(68)          4662.4165         4642.2314      
  2335    53.4640    4755(69)          4661.8052         4640.5571      
  2336    53.4835    4676(68)          4661.3027         4638.8750      
  2337    53.5029    4474(67)          4660.9365         4637.2012      
  2338    53.5224    4761(69)          4662.5591         4637.3438      
  2339    53.5418    4597(68)          4664.3833         4637.4858      
  2340    53.5613    4635(68)          4666.4932         4637.6289      
  2341    53.5807    4566(68)          4668.9722         4637.7705      
  2342    53.6002    4664(68)          4672.0513         4637.9136      
  2343    53.6196    4583(68)          4676.1826         4638.0557      
  2344    53.6391    4600(68)          4682.6426         4638.1982      
  2345    53.6585    4661(68)          4693.9302         4638.3403      
  2346    53.6780    4686(68)          4713.8086         4638.4829      
  2347    53.6974    4744(69)          4743.9062         4638.6250      
  2348    53.7169    4536(67)          4777.6099         4638.7681      
  2349    53.7363    4790(69)          4792.1948         4638.9097      
  2350    53.7558    4629(68)          4775.8457         4639.0527      
  2351    53.7752    4751(69)          4749.5688         4639.1948      
  2352    53.7947    4692(68)          4732.1211         4639.3374      
  2353    53.8141    4535(67)          4728.7656         4639.4795      
  2354    53.8336    4665(68)          4738.3267         4639.6221      
  2355    53.8530    4783(69)          4756.1611         4639.7642      
  2356    53.8725    4659(68)          4771.5391         4639.9067      
  2357    53.8919    4880(70)          4771.8047         4640.0488      
  2358    53.9114    4717(69)          4761.8423         4640.1919      
  2359    53.9308    4670(68)          4753.9722         4640.3340      
  2360    53.9503    4745(69)          4752.7476         4640.4766      
  2361    53.9697    4793(69)          4757.7358         4640.6187      
  2362    53.9892    4820(69)          4767.3970         4640.7612      
  2363    54.0086    4925(70)          4780.6426         4640.9033      
  2364    54.0281    4799(69)          4797.5146         4641.0459      
  2365    54.0475    4844(70)          4818.3970         4641.1880      
  2366    54.0670    4810(69)          4844.5723         4641.3311      
  2367    54.0864    4894(70)          4877.3848         4641.4727      
  2368    54.1059    5015(71)          4919.6187         4641.6157      
  2369    54.1253    5008(71)          4974.5352         4641.7578      
  2370    54.1448    5041(71)          5048.7510         4641.9004      
  2371    54.1642    5069(71)          5152.9380         4642.0425      
  2372    54.1836    5119(72)          5313.7124         4642.1846      
  2373    54.2031    5321(73)          5599.0537         4642.3271      
  2374    54.2225    5879(77)          6152.1924         4642.4692      
  2375    54.2420    6831(83)          7214.3867         4642.6118      
  2376    54.2614    8963(95)          8975.7607         4642.7539      
  2377    54.2809    11654(108)         11255.6641         4642.8970    
  2378    54.3003    13511(116)         12901.1367         4643.0386    
  2379    54.3198    12920(114)         12739.9277         4643.1816    
  2380    54.3392    10439(102)         11018.0977         4643.3237    
  2381    54.3587    8672(93)          9043.0059         4643.4663      
  2382    54.3781    8234(91)          7858.5352         4643.6084      
  2383    54.3976    8176(90)          7673.2041         4643.7510      
  2384    54.4170    8924(94)          8303.1475         4643.8931      
  2385    54.4365    9882(99)          9194.4824         4644.0361      
  2386    54.4559    9825(99)          9455.5195         4644.1777      
  2387    54.4754    8767(94)          8751.4766         4644.3208      
  2388    54.4948    7563(87)          7524.7666         4644.4629      
  2389    54.5143    6556(81)          6436.7832         4644.6055      
  2390    54.5337    6293(79)          5736.2002         4644.7476      
  2391    54.5532    5857(77)          5346.9336         4644.8901      
  2392    54.5726    5535(74)          5143.0850         4645.0322      
  2393    54.5921    5308(73)          5027.4609         4645.1748      
  2394    54.6115    5134(72)          4953.6235         4645.3169      
  2395    54.6310    5074(71)          4900.9121         4645.4600      
  2396    54.6504    5019(71)          4861.5366         4645.6021      
  2397    54.6699    4975(71)          4830.8481         4645.7446      
  2398    54.6893    4761(69)          4806.6426         4645.8867      
  2399    54.7088    4863(70)          4786.9990         4646.0293      
  2400    54.7282    4663(68)          4770.9790         4646.1714      
  2401    54.7477    4660(68)          4757.5986         4646.3140      
  2402    54.7671    4725(69)          4746.3379         4646.4561      
  2403    54.7866    4657(68)          4736.7578         4646.5991      
  2404    54.8060    4749(69)          4728.6304         4646.7407      
  2405    54.8255    4688(68)          4721.5815         4646.8838      
  2406    54.8449    4558(68)          4715.4883         4647.0259      
  2407    54.8644    4736(69)          4710.1323         4647.1685      
  2408    54.8838    4707(69)          4705.4473         4647.3105      
  2409    54.9033    4704(69)          4701.2852         4647.4531      
  2410    54.9227    4663(68)          4697.5493         4647.5952      
  2411    54.9422    4754(69)          4694.2578         4647.7383      
  2412    54.9616    4675(68)          4691.3271         4647.8799      
  2413    54.9811    4737(69)          4688.6831         4648.0229      
  2414    55.0005    4645(68)          4686.3130         4648.1650      
  2415    55.0200    4685(68)          4684.1606         4648.3076      
  2416    55.0394    4647(68)          4682.2217         4648.4497      
  2417    55.0589    4725(69)          4680.4512         4648.5923      
  2418    55.0783    4639(68)          4678.8481         4648.7344      
  2419    55.0978    4579(68)          4677.3789         4648.8770      
  2420    55.1172    4619(68)          4676.0439         4649.0190      
  2421    55.1367    4657(68)          4674.8154         4649.1621      
  2422    55.1561    4637(68)          4673.6948         4649.3042      
  2423    55.1756    4734(69)          4672.6611         4649.4468      
  2424    55.1950    4715(69)          4671.7153         4649.5889      
  2425    55.2145    4679(68)          4670.8408         4649.7314      
  2426    55.2339    4720(69)          4670.0391         4649.8735      
  2427    55.2534    4581(68)          4669.2959         4650.0161      
  2428    55.2728    4695(69)          4668.6138         4650.1582      
  2429    55.2923    4733(69)          4667.9810         4650.3013      
  2430    55.3117    4626(68)          4667.3984         4650.4429      
  2431    55.3312    4598(68)          4666.8574         4650.5859      
  2432    55.3506    4515(67)          4661.4980         4650.7280      
  2433    55.3700    4602(68)          4657.1704         4650.8701      
  2434    55.3895    4554(67)          4657.0532         4651.0127      
  2435    55.4089    4777(69)          4656.9526         4651.1548      
  2436    55.4284    4687(68)          4656.8662         4651.2974      
  2437    55.4478    4539(67)          4656.7930         4651.4395      
  2438    55.4673    4544(67)          4659.7729         4651.5820      
  2439    55.4867    4664(68)          4657.7266         4651.7241      
  2440    55.5062    4667(68)          4658.6694         4651.8672      
  2441    55.5256    4464(67)          4656.7769         4652.0088      
  2442    55.5451    4558(68)          4656.8911         4651.9336      
  2443    55.5645    4652(68)          4657.0127         4651.8555      
  2444    55.5840    4569(68)          4657.1475         4651.7769      
  2445    55.6034    4495(67)          4657.9688         4651.6987      
  2446    55.6229    4540(67)          4659.3867         4651.6201      
  2447    55.6423    4581(68)          4660.0239         4651.5420      
  2448    55.6618    4569(68)          4660.3115         4651.4634      
  2449    55.6812    4525(67)          4660.6216         4651.3848      
  2450    55.7007    4645(68)          4660.9595         4651.3062      
  2451    55.7201    4543(67)          4661.3252         4651.2280      
  2452    55.7396    4564(68)          4661.7241         4651.1494      
  2453    55.7590    4738(69)          4662.1553         4651.0713      
  2454    55.7785    4685(68)          4662.6274         4650.9927      
  2455    55.7979    4587(68)          4663.1392         4650.9146      
  2456    55.8174    4587(68)          4663.6997         4650.8359      
  2457    55.8368    4725(69)          4664.3086         4650.7573      
  2458    55.8563    4601(68)          4664.9785         4650.6787      
  2459    55.8757    4689(68)          4665.7090         4650.6006      
  2460    55.8952    4579(68)          4666.5142         4650.5220      
  2461    55.9146    4708(69)          4667.3955         4650.4438      
  2462    55.9341    4766(69)          4668.3721         4650.3652      
  2463    55.9535    4549(67)          4669.4448         4650.2871      
  2464    55.9730    4678(68)          4670.6392         4650.2085      
  2465    55.9924    4667(68)          4671.9580         4650.1299      
  2466    56.0119    4608(68)          4673.4351         4650.0513      
  2467    56.0313    4536(67)          4675.0776         4649.9731      
  2468    56.0508    4575(68)          4676.9287         4649.8945      
  2469    56.0702    4662(68)          4679.0029         4649.8164      
  2470    56.0897    4690(68)          4681.3604         4649.7378      
  2471    56.1091    4570(68)          4684.0254         4649.6597      
  2472    56.1286    4726(69)          4687.0845         4649.5811      
  2473    56.1480    4491(67)          4690.5796         4649.5024      
  2474    56.1675    4457(67)          4694.6416         4649.4238      
  2475    56.1869    4814(69)          4699.3457         4649.3457      
  2476    56.2064    4698(69)          4704.8936         4649.2671      
  2477    56.2258    4671(68)          4711.4253         4649.1890      
  2478    56.2453    4623(68)          4719.2744         4649.1104      
  2479    56.2647    4718(69)          4728.7119         4649.0322      
  2480    56.2842    4722(69)          4740.3286         4648.9536      
  2481    56.3036    4803(69)          4754.6875         4648.8750      
  2482    56.3231    4792(69)          4772.9263         4648.7964      
  2483    56.3425    4854(70)          4796.3154         4648.7183      
  2484    56.3620    4728(69)          4827.4111         4648.6396      
  2485    56.3814    4888(70)          4869.9473         4648.5615      
  2486    56.4009    5001(71)          4933.2012         4648.4829      
  2487    56.4203    4935(70)          5038.4600         4648.4048      
  2488    56.4398    5113(72)          5238.8711         4648.3257      
  2489    56.4592    5481(74)          5626.8867         4648.2476      
  2490    56.4787    6437(80)          6317.0063         4648.1689      
  2491    56.4981    7581(87)          7318.8843         4648.0908      
  2492    56.5176    8801(94)          8336.2129         4648.0122      
  2493    56.5370    8909(94)          8654.5146         4647.9341      
  2494    56.5565    8072(90)          8090.8145         4647.8555      
  2495    56.5759    6869(83)          7183.7676         4647.7769      
  2496    56.5953    6556(81)          6416.7598         4647.6987      
  2497    56.6148    6272(79)          6042.6025         4647.6201      
  2498    56.6342    6665(82)          6093.3726         4647.5420      
  2499    56.6537    6887(83)          6463.9951         4647.4634      
  2500    56.6731    7194(85)          6873.3066         4647.3853      
  2501    56.6926    6952(83)          6902.0605         4647.3066      
  2502    56.7120    6587(81)          6501.1631         4647.2280      
  2503    56.7315    5794(76)          5949.3838         4647.1494      
  2504    56.7509    5569(75)          5475.1030         4647.0713      
  2505    56.7704    5318(73)          5159.7300         4646.9927      
  2506    56.7898    5404(74)          4980.8911         4646.9146      
  2507    56.8093    5155(72)          4883.2920         4646.8359      
  2508    56.8287    4946(70)          4827.9565         4646.7578      
  2509    56.8482    4856(70)          4792.5615         4646.6792      
  2510    56.8676    4708(69)          4767.7544         4646.6006      
  2511    56.8871    4916(70)          4749.0361         4646.5220      
  2512    56.9065    4630(68)          4734.5498         4646.4438      
  2513    56.9260    4762(69)          4722.9541         4646.3652      
  2514    56.9454    4611(68)          4713.5913         4646.2871      
  2515    56.9649    4619(68)          4705.8350         4646.2085      
  2516    56.9843    4636(68)          4699.3896         4646.1304      
  2517    57.0038    4688(68)          4693.9136         4646.0518      
  2518    57.0232    4800(69)          4689.2603         4645.9731      
  2519    57.0427    4650(68)          4685.2300         4645.8945      
  2520    57.0621    4598(68)          4681.7461         4645.8164      
  2521    57.0816    4616(68)          4679.4829         4645.7378      
  2522    57.1010    4687(68)          4677.0547         4645.6597      
  2523    57.1205    4731(69)          4674.6992         4645.5811      
  2524    57.1399    4572(68)          4672.6157         4645.5029      
  2525    57.1594    4678(68)          4670.7456         4645.4243      
  2526    57.1788    4731(69)          4669.0771         4645.3457      
  2527    57.1983    4463(67)          4667.5674         4645.2671      
  2528    57.2177    4724(69)          4666.2114         4645.1890      
  2529    57.2372    4642(68)          4665.4058         4645.1104      
  2530    57.2566    4758(69)          4664.4292         4645.0322      
  2531    57.2761    4557(68)          4663.4292         4644.9536      
  2532    57.2955    4622(68)          4662.5254         4644.8755      
  2533    57.3150    4505(67)          4661.6987         4644.7969      
  2534    57.3344    4605(68)          4660.9497         4644.7183      
  2535    57.3539    4611(68)          4660.2651         4644.6396      
  2536    57.3733    4650(68)          4659.6465         4644.5615      
  2537    57.3928    4786(69)          4659.0815         4644.4829      
  2538    57.4122    4841(70)          4658.5732         4644.4048      
  2539    57.4317    4664(68)          4658.1123         4644.3262      
  2540    57.4511    4548(67)          4657.7017         4644.2480      
  2541    57.4706    4726(69)          4657.3340         4644.1689      
  2542    57.4900    4639(68)          4657.0122         4644.0908      
  2543    57.5095    4598(68)          4656.7324         4644.0122      
  2544    57.5289    4446(67)          4656.4961         4643.9341      
  2545    57.5484    4638(68)          4655.6362         4643.1899      
  2546    57.5678    4737(69)          4654.8232         4642.4497      
  2547    57.5873    4584(68)          4654.0498         4641.7051      
  2548    57.6067    4563(68)          4650.3955         4640.9648      
  2549    57.6262    4545(67)          4649.3003         4640.2207      
  2550    57.6456    4747(69)          4648.0850         4639.4805      
  2551    57.6651    4679(68)          4647.6494         4638.7363      
  2552    57.6845    4657(68)          4647.2710         4637.9956      
  2553    57.7040    4565(68)          4646.9526         4637.2515      
  2554    57.7234    4534(67)          4646.7065         4636.5112      
  2555    57.7429    4620(68)          4646.5415         4635.7671      
  2556    57.7623    4650(68)          4644.9048         4635.0264      
  2557    57.7818    4752(69)          4644.7251         4634.2822      
  2558    57.8012    4705(69)          4644.5859         4633.5420      
  2559    57.8206    4628(68)          4644.9956         4632.8018      
  2560    57.8401    4766(69)          4645.6006         4632.0571      
  2561    57.8595    4487(67)          4646.4424         4631.3169      
  2562    57.8790    4539(67)          4647.5898         4630.5728      
  2563    57.8984    4545(67)          4649.1118         4629.8325      
  2564    57.9179    4608(68)          4651.1372         4629.0879      
  2565    57.9373    4655(68)          4653.8013         4628.3477      
  2566    57.9568    4737(69)          4657.3530         4627.6035      
  2567    57.9762    4767(69)          4662.0840         4626.8633      
  2568    57.9957    4586(68)          4668.5527         4626.1187      
  2569    58.0151    4561(68)          4677.5757         4625.3784      
  2570    58.0346    4658(68)          4691.1265         4624.6343      
  2571    58.0540    4631(68)          4713.6304         4623.8940      
  2572    58.0735    4662(68)          4756.1196         4623.1499      
  2573    58.0929    4938(70)          4838.3911         4622.4092      
  2574    58.1124    4902(70)          4987.4243         4621.6650      
  2575    58.1318    5253(72)          5213.0845         4620.9248      
  2576    58.1513    5426(74)          5469.9644         4620.1807      
  2577    58.1707    5593(75)          5611.3809         4619.4399      
  2578    58.1902    5536(74)          5531.3281         4618.6958      
  2579    58.2096    5191(72)          5307.8770         4617.9556      
  2580    58.2291    5087(71)          5088.9414         4617.2114      
  2581    58.2485    5067(71)          4960.1553         4616.4707      
  2582    58.2680    5068(71)          4935.1421         4615.7266      
  2583    58.2874    5218(72)          4998.2119         4614.9863      
  2584    58.3069    5085(71)          5107.8413         4614.2422      
  2585    58.3263    5215(72)          5178.2158         4613.5015      
  2586    58.3458    5041(71)          5136.8076         4612.7578      
  2587    58.3652    4954(70)          5009.8633         4612.0171      
  2588    58.3847    4892(70)          4872.7803         4611.2729      
  2589    58.4041    4837(70)          4772.1411         4610.5327      
  2590    58.4236    4705(69)          4710.8726         4609.7886      
  2591    58.4430    4586(68)          4677.4463         4609.0479      
  2592    58.4625    4793(69)          4658.8745         4608.3037      
  2593    58.4819    4626(68)          4647.5430         4607.5635      
  2594    58.5014    4784(69)          4639.6206         4606.8193      
  2595    58.5208    4625(68)          4633.6460         4606.0786      
  2596    58.5403    4519(67)          4628.8672         4605.3345      
  2597    58.5597    4580(68)          4624.9624         4604.5942      
  2598    58.5792    4714(69)          4621.6606         4603.8501      
  2599    58.5986    4616(68)          4618.8408         4603.1099      
  2600    58.6181    4581(68)          4616.3633         4602.3652      
  2601    58.6375    4663(68)          4614.1763         4601.6250      
  2602    58.6570    4565(68)          4612.1987         4600.8809      
  2603    58.6764    4537(67)          4610.4077         4600.1406      
  2604    58.6959    4596(68)          4608.7515         4599.3960      
  2605    58.7153    4601(68)          4607.2222         4598.6558      
  2606    58.7348    4546(67)          4605.7832         4597.9116      
  2607    58.7542    4513(67)          4604.4346         4597.1714      
  2608    58.7737    4638(68)          4603.1475         4596.4268      
  2609    58.7931    4510(67)          4601.9272         4595.6865      
  2610    58.8126    4577(68)          4600.7510         4594.9424      
  2611    58.8320    4586(68)          4599.6250         4594.2021      
  2612    58.8515    4517(67)          4598.5303         4593.4575      
  2613    58.8709    4591(68)          4597.4751         4592.7173      
  2614    58.8904    4481(67)          4596.4434         4591.9731      
  2615    58.9098    4658(68)          4596.7144         4592.5049      
  2616    58.9293    4534(67)          4597.0435         4593.0732      
  2617    58.9487    4659(68)          4597.3911         4593.6392      
  2618    58.9682    4692(68)          4597.7578         4594.2075      
  2619    58.9876    4560(68)          4598.1387         4594.7729      
  2620    59.0071    4637(68)          4598.5356         4595.3413      
  2621    59.0265    4552(67)          4598.9434         4595.9067      
  2622    59.0459    4599(68)          4599.3623         4596.4722      
  2623    59.0654    4666(68)          4599.7944         4597.0405      
  2624    59.0848    4787(69)          4600.2339         4597.6064      
  2625    59.1043    4602(68)          4600.6841         4598.1748      
  2626    59.1237    4704(69)          4601.1396         4598.7402      
  2627    59.1432    4619(68)          4601.6045         4599.3086      
  2628    59.1626    4612(68)          4602.0737         4599.8740      
  2629    59.1821    4606(68)          4602.5513         4600.4424      
  2630    59.2015    4586(68)          4603.0317         4601.0078      
  2631    59.2210    4579(68)          4603.5200         4601.5762      
  2632    59.2404    4488(67)          4604.0107         4602.1416      
  2633    59.2599    4564(68)          4604.5083         4602.7104      
  2634    59.2793    4705(69)          4604.4448         4603.2759      
  2635    59.2988    4670(68)          4604.5464         4603.8442      
  2636    59.3182    4586(68)          4605.0845         4604.4097      
  2637    59.3377    4508(67)          4605.6270         4604.9780      
  2638    59.3571    4576(68)          4606.1680         4605.5435      
  2639    59.3766    4723(69)          4606.7134         4606.1118      
  2640    59.3960    4651(68)          4607.2578         4606.6777      
  2641    59.4155    4674(68)          4607.8052         4607.2461      
  2642    59.4349    4626(68)          4608.0479         4607.8115      
  2643    59.4544    4655(68)          4608.3799         4608.3799      
  2644    59.4738    4573(68)          4608.9453         4608.9453      
  2645    59.4933    4464(67)          4609.5137         4609.5137      
  2646    59.5127    4684(68)          4610.0791         4610.0791      
  2647    59.5322    4553(67)          4610.6475         4610.6475      
  2648    59.5516    4720(69)          4611.2134         4611.2134      
  2649    59.5711    4716(69)          4611.7817         4611.7817      
  2650    59.5905    4537(67)          4612.3472         4612.3472      
  2651    59.6100    4566(68)          4612.9155         4612.9155      
  2652    59.6294    4582(68)          4613.4810         4613.4810      
  2653    59.6489    4651(68)          4614.0493         4614.0493      
  2654    59.6683    4684(68)          4614.6147         4614.6147      
  2655    59.6878    4541(67)          4615.1836         4615.1836      
  2656    59.7072    4775(69)          4618.3242         4615.7490      
  2657    59.7267    4617(68)          4618.9834         4616.3174      
  2658    59.7461    4477(67)          4619.6445         4616.8828      
  2659    59.7656    4610(68)          4620.3140         4617.4512      
  2660    59.7850    4694(69)          4620.9854         4618.0166      
  2661    59.8045    4523(67)          4621.6665         4618.5850      
  2662    59.8239    4640(68)          4622.3506         4619.1504      
  2663    59.8434    4756(69)          4623.0454         4619.7188      
  2664    59.8628    4648(68)          4625.1016         4620.2847      
  2665    59.8823    4644(68)          4625.8594         4620.8530      
  2666    59.9017    4537(67)          4626.6250         4621.4185      
  2667    59.9212    4457(67)          4627.3462         4621.9263      
  2668    59.9406    4642(68)          4624.2505         4618.6050      
  2669    59.9601    4636(68)          4621.1543         4615.2676      
  2670    59.9795    4652(68)          4618.0889         4611.9463      
  2671    59.9990    4692(68)          4615.0254         4608.6079      
  2672    60.0184    4614(68)          4611.9966         4605.2876      
  2673    60.0379    4572(68)          4608.9727         4601.9492      
  2674    60.0573    4541(67)          4605.9863         4598.6279      
  2675    60.0768    4499(67)          4603.0093         4595.2896      
  2676    60.0962    4498(67)          4600.0762         4591.9692      
  2677    60.1157    4581(68)          4597.1572         4588.6309      
  2678    60.1351    4641(68)          4594.2861         4585.3096      
  2679    60.1546    4542(67)          4591.4390         4581.9722      
  2680    60.1740    4690(68)          4588.6465         4578.6509      
  2681    60.1935    4515(67)          4585.8857         4575.3125      
  2682    60.2129    4675(68)          4583.1909         4571.9917      
  2683    60.2323    4697(69)          4580.5542         4568.6704      
  2684    60.2518    4568(68)          4577.9697         4565.3325      
  2685    60.2712    4534(67)          4575.4722         4562.0117      
  2686    60.2907    4742(69)          4573.0464         4558.6733      
  2687    60.3101    4542(67)          4570.7290         4555.3521      
  2688    60.3296    4688(68)          4568.5107         4552.0137      
  2689    60.3490    4562(68)          4566.4316         4548.6934      
  2690    60.3685    4700(69)          4564.4897         4545.3550      
  2691    60.3879    4634(68)          4562.7295         4542.0337      
  2692    60.4074    4592(68)          4561.1646         4538.6963      
  2693    60.4268    4496(67)          4559.8452         4535.3750      
  2694    60.4463    4611(68)          4562.6914         4535.9229      
  2695    60.4657    4614(68)          4565.8843         4536.4878      
  2696    60.4852    4522(67)          4569.5098         4537.0557      
  2697    60.5046    4496(67)          4573.6226         4537.6206      
  2698    60.5241    4524(67)          4578.3853         4538.1880      
  2699    60.5435    4631(68)          4583.9067         4538.7529      
  2700    60.5630    4592(68)          4590.4575         4539.3208      
  2701    60.5824    4622(68)          4598.2559         4539.8857      
  2702    60.6019    4718(69)          4607.7812         4540.4536      
  2703    60.6213    4732(69)          4619.5049         4541.0186      
  2704    60.6408    4650(68)          4634.3784         4541.5864      
  2705    60.6602    4790(69)          4653.5273         4542.1509      
  2706    60.6797    4764(69)          4679.4111         4542.7188      
  2707    60.6991    4710(69)          4716.5356         4543.2837      
  2708    60.7186    4889(70)          4777.0708         4543.8516      
  2709    60.7380    4868(70)          4887.8389         4544.4165      
  2710    60.7575    5182(72)          5102.1714         4544.9844      
  2711    60.7769    5372(73)          5484.5366         4545.5493      
  2712    60.7964    6026(78)          6071.9370         4546.1167      
  2713    60.8158    6802(82)          6762.3438         4546.6816      
  2714    60.8353    7301(85)          7204.0137         4547.2495      
  2715    60.8547    6715(82)          6998.5562         4547.8145      
  2716    60.8742    6025(78)          6370.3555         4548.3823      
  2717    60.8936    5743(76)          5773.7275         4548.9473      
  2718    60.9131    5705(76)          5400.2241         4549.5151      
  2719    60.9325    5458(74)          5285.6177         4550.0801      
  2720    60.9520    5589(75)          5398.3413         4550.6475      
  2721    60.9714    5857(77)          5673.5767         4551.2124      
  2722    60.9909    5974(77)          5974.6045         4551.7803      
  2723    61.0103    5971(77)          6044.2461         4552.3452      
  2724    61.0298    5689(75)          5779.6504         4552.9131      
  2725    61.0492    5495(74)          5401.2046         4553.4780      
  2726    61.0687    5050(71)          5085.7832         4554.0459      
  2727    61.0881    5185(72)          4881.6348         4554.6108      
  2728    61.1076    5044(71)          4766.6138         4555.1782      
  2729    61.1270    4968(70)          4706.1162         4555.7432      
  2730    61.1465    4887(70)          4672.1592         4556.3110      
  2731    61.1659    4872(70)          4650.8306         4556.8760      
  2732    61.1854    4673(68)          4635.7646         4557.4438      
  2733    61.2048    4820(69)          4624.5698         4558.0088      
  2734    61.2243    4712(69)          4615.9390         4558.5767      
  2735    61.2437    4688(68)          4609.1621         4559.1411      
  2736    61.2632    4765(69)          4603.7290         4559.7090      
  2737    61.2826    4759(69)          4599.3687         4560.2739      
  2738    61.3021    4590(68)          4595.7998         4560.8418      
  2739    61.3215    4706(69)          4592.8882         4561.4067      
  2740    61.3410    4592(68)          4590.4731         4561.9746      
  2741    61.3604    4626(68)          4588.4839         4562.5396      
  2742    61.3799    4523(67)          4586.8252         4563.1069      
  2743    61.3993    4567(68)          4585.4766         4563.6719      
  2744    61.4188    4576(68)          4584.3354         4564.2397      
  2745    61.4382    4603(68)          4583.3975         4564.8047      
  2746    61.4576    4612(68)          4582.6265         4565.3696      
  2747    61.4771    4565(68)          4581.9956         4565.9375      
  2748    61.4965    4601(68)          4581.4917         4566.5024      
  2749    61.5160    4674(68)          4581.0918         4567.0698      
  2750    61.5354    4650(68)          4580.7876         4567.6348      
  2751    61.5549    4644(68)          4580.5635         4568.2026      
  2752    61.5743    4513(67)          4580.4116         4568.7676      
  2753    61.5938    4671(68)          4580.3232         4569.3354      
  2754    61.6132    4744(69)          4580.2905         4569.9004      
  2755    61.6327    4587(68)          4580.3086         4570.4683      
  2756    61.6521    4543(67)          4580.3706         4571.0332      
  2757    61.6716    4597(68)          4580.4727         4571.6006      
  2758    61.6910    4507(67)          4580.6113         4572.1655      
  2759    61.7105    4659(68)          4580.7832         4572.7334      
  2760    61.7299    4566(68)          4586.0791         4573.2983      
  2761    61.7494    4553(67)          4587.5708         4573.8662      
  2762    61.7688    4675(68)          4589.1650         4574.4312      
  2763    61.7883    4621(68)          4589.7085         4574.9990      
  2764    61.8077    4553(67)          4590.2837         4575.5640      
  2765    61.8272    4494(67)          4590.8960         4576.1313      
  2766    61.8466    4547(67)          4591.5396         4576.6963      
  2767    61.8661    4703(69)          4592.2212         4577.2642      
  2768    61.8855    4602(68)          4592.9331         4577.8291      
  2769    61.9050    4558(68)          4596.4292         4578.3970      
  2770    61.9244    4494(67)          4597.8926         4578.9619      
  2771    61.9439    4632(68)          4599.4404         4579.5298      
  2772    61.9633    4640(68)          4600.4424         4580.0942      
  2773    61.9828    4733(69)          4601.4990         4580.6621      
  2774    62.0022    4744(69)          4600.1650         4581.2271      
  2775    62.0217    4545(67)          4601.4077         4581.7949      
  2776    62.0411    4690(68)          4602.6987         4582.3599      
  2777    62.0606    4570(68)          4604.0571         4582.9277      
  2778    62.0800    4617(68)          4605.4751         4583.4927      
  2779    62.0995    4601(68)          4606.9731         4584.0601      
  2780    62.1189    4560(68)          4608.5464         4584.6250      
  2781    62.1384    4648(68)          4610.2202         4585.1929      
  2782    62.1578    4619(68)          4610.6558         4585.7578      
  2783    62.1773    4475(67)          4612.5952         4586.3188      
  2784    62.1967    4599(68)          4614.3369         4586.5483      
  2785    62.2162    4565(68)          4616.2583         4586.7788      
  2786    62.2356    4706(69)          4618.3857         4587.0083      
  2787    62.2551    4705(69)          4620.8252         4587.2388      
  2788    62.2745    4722(69)          4623.7397         4587.4683      
  2789    62.2940    4713(69)          4627.5786         4587.6992      
  2790    62.3134    4616(68)          4633.0879         4587.9287      
  2791    62.3329    4634(68)          4641.3818         4588.1592      
  2792    62.3523    4587(68)          4653.0522         4588.3887      
  2793    62.3718    4693(69)          4667.2349         4588.6191      
  2794    62.3912    4710(69)          4679.2222         4588.8486      
  2795    62.4107    4758(69)          4682.2588         4589.0796      
  2796    62.4301    4684(68)          4677.2520         4589.3086      
  2797    62.4496    4595(68)          4671.4346         4589.5396      
  2798    62.4690    4642(68)          4669.1201         4589.7690      
  2799    62.4885    4617(68)          4671.4683         4589.9995      
  2800    62.5079    4569(68)          4678.3408         4590.2290      
  2801    62.5274    4662(68)          4689.1934         4590.4595      
  2802    62.5468    4691(68)          4702.6245         4590.6890      
  2803    62.5663    4807(69)          4715.8345         4590.9199      
  2804    62.5857    4738(69)          4725.4023         4591.1494      
  2805    62.6052    4875(70)          4733.0098         4591.3799      
  2806    62.6246    4739(69)          4742.7524         4591.6094      
  2807    62.6441    4836(70)          4757.1753         4591.8398      
  2808    62.6635    4805(69)          4777.2129         4592.0693      
  2809    62.6829    4767(69)          4803.7085         4592.2988      
  2810    62.7024    4826(69)          4838.1323         4592.5298      
  2811    62.7218    4984(71)          4882.4648         4592.7588      
  2812    62.7413    4971(71)          4941.4209         4592.9897      
  2813    62.7607    4997(71)          5022.9497         4593.2192      
  2814    62.7802    5119(72)          5147.7212         4593.4497      
  2815    62.7996    5238(72)          5360.7637         4593.6792      
  2816    62.8191    5536(74)          5759.5947         4593.9097      
  2817    62.8385    6117(78)          6487.4395         4594.1392      
  2818    62.8580    7214(85)          7696.6719         4594.3701      
  2819    62.8774    9197(96)          9368.1338         4594.5996      
  2820    62.8969    11168(106)         11105.6807         4594.8301    
  2821    62.9163    12006(110)         11957.1895         4595.0596    
  2822    62.9358    10794(104)         11402.1289         4595.2900    
  2823    62.9552    9088(95)         10002.6396         4595.5195      
  2824    62.9747    7839(89)          8492.9844         4595.7505      
  2825    62.9941    7430(86)          7406.4209         4595.9795      
  2826    63.0136    7523(87)          6946.3755         4596.2104      
  2827    63.0330    7912(89)          7104.2993         4596.4399      
  2828    63.0525    8180(90)          7731.2827         4596.6704      
  2829    63.0719    8657(93)          8478.2686         4596.8999      
  2830    63.0914    8711(93)          8784.1514         4597.1304      
  2831    63.1108    8260(91)          8368.0195         4597.3599      
  2832    63.1303    7182(85)          7523.6055         4597.5908      
  2833    63.1497    6487(81)          6628.8618         4597.8203      
  2834    63.1692    6122(78)          5912.3286         4598.0508      
  2835    63.1886    5808(76)          5443.1318         4598.2803      
  2836    63.2081    5504(74)          5165.6099         4598.5107      
  2837    63.2275    5338(73)          5009.6270         4598.7402      
  2838    63.2470    5236(72)          4917.7783         4598.9712      
  2839    63.2664    5151(72)          4859.1270         4599.2007      
  2840    63.2859    5061(71)          4817.4541         4599.4312      
  2841    63.3053    4912(70)          4786.1528         4599.6606      
  2842    63.3248    4928(70)          4761.4790         4599.8911      
  2843    63.3442    4789(69)          4741.7671         4600.1206      
  2844    63.3637    4693(69)          4725.5894         4600.3516      
  2845    63.3831    4699(69)          4712.2661         4600.5806      
  2846    63.4026    4842(70)          4701.0474         4600.8115      
  2847    63.4220    4741(69)          4691.6011         4601.0410      
  2848    63.4415    4662(68)          4683.4932         4601.2715      
  2849    63.4609    4586(68)          4676.5522         4601.5010      
  2850    63.4804    4628(68)          4670.5044         4601.7314      
  2851    63.4998    4727(69)          4665.2568         4601.9609      
  2852    63.5193    4678(68)          4660.6328         4602.1919      
  2853    63.5387    4592(68)          4656.5771         4602.4214      
  2854    63.5582    4642(68)          4652.9683         4602.6519      
  2855    63.5776    4678(68)          4649.7373         4602.8813      
  2856    63.5971    4603(68)          4646.8774         4603.1118      
  2857    63.6165    4684(68)          4644.3311         4603.3413      
  2858    63.6360    4595(68)          4642.0342         4603.5723      
  2859    63.6554    4492(67)          4639.9780         4603.8018      
  2860    63.6749    4734(69)          4638.1128         4604.0322      
  2861    63.6943    4747(69)          4636.4355         4604.2617      
  2862    63.7138    4696(69)          4634.9087         4604.4922      
  2863    63.7332    4667(68)          4634.1699         4604.7217      
  2864    63.7527    4638(68)          4633.6074         4604.9526      
  2865    63.7721    4632(68)          4632.5127         4605.1816      
  2866    63.7916    4579(68)          4631.5176         4605.4126      
  2867    63.8110    4611(68)          4630.6216         4605.6421      
  2868    63.8305    4573(68)          4629.8066         4605.8726      
  2869    63.8499    4527(67)          4629.0742         4606.1021      
  2870    63.8693    4785(69)          4628.4126         4606.3315      
  2871    63.8888    4597(68)          4627.8130         4606.5620      
  2872    63.9082    4602(68)          4627.5757         4606.7915      
  2873    63.9277    4667(68)          4627.1470         4607.0225      
  2874    63.9471    4604(68)          4627.1133         4607.2520      
  2875    63.9666    4585(68)          4626.7559         4607.4824      
  2876    63.9860    4779(69)          4626.4468         4607.7119      
  2877    64.0055    4533(67)          4626.1797         4607.9424      
  2878    64.0249    4687(68)          4625.9551         4608.1719      
  2879    64.0444    4564(68)          4625.7686         4608.4023      
  2880    64.0638    4495(67)          4625.6206         4608.6318      
  2881    64.0833    4549(67)          4625.5083         4608.8628      
  2882    64.1027    4686(68)          4620.4287         4609.0923      
  2883    64.1222    4766(69)          4619.4800         4609.3228      
  2884    64.1416    4602(68)          4618.5396         4609.5522      
  2885    64.1611    4522(67)          4618.7749         4609.7827      
  2886    64.1805    4674(68)          4619.0312         4610.0122      
  2887    64.2000    4650(68)          4619.3135         4610.2432      
  2888    64.2194    4633(68)          4619.6177         4610.4727      
  2889    64.2389    4674(68)          4619.9487         4610.7031      
  2890    64.2583    4567(68)          4620.3052         4610.9326      
  2891    64.2778    4532(67)          4618.0078         4611.1631      
  2892    64.2972    4466(67)          4617.9341         4611.3906      
  2893    64.3167    4612(68)          4618.3354         4611.4727      
  2894    64.3361    4593(68)          4618.1860         4611.5542      
  2895    64.3556    4739(69)          4618.6709         4611.6362      
  2896    64.3750    4637(68)          4619.1914         4611.7178      
  2897    64.3945    4635(68)          4619.7578         4611.7998      
  2898    64.4139    4575(68)          4620.3701         4611.8818      
  2899    64.4334    4684(68)          4621.0415         4611.9639      
  2900    64.4528    4671(68)          4621.7734         4612.0454      
  2901    64.4723    4623(68)          4622.5830         4612.1274      
  2902    64.4917    4566(68)          4623.4731         4612.2090      
  2903    64.5112    4505(67)          4624.4673         4612.2910      
  2904    64.5306    4492(67)          4625.5737         4612.3730      
  2905    64.5501    4672(68)          4626.8228         4612.4551      
  2906    64.5695    4625(68)          4628.2290         4612.5366      
  2907    64.5890    4731(69)          4629.8389         4612.6187      
  2908    64.6084    4519(67)          4631.6768         4612.7002      
  2909    64.6279    4677(68)          4633.8140         4612.7822      
  2910    64.6473    4682(68)          4636.2959         4612.8643      
  2911    64.6668    4728(69)          4639.2383         4612.9463      
  2912    64.6862    4580(68)          4642.7285         4613.0278      
  2913    64.7057    4830(69)          4646.9639         4613.1099      
  2914    64.7251    4759(69)          4652.1226         4613.1914      
  2915    64.7446    4587(68)          4658.5767         4613.2734      
  2916    64.7640    4618(68)          4666.7305         4613.3555      
  2917    64.7835    4706(69)          4677.4731         4613.4375      
  2918    64.8029    4627(68)          4692.2607         4613.5190      
  2919    64.8224    4679(68)          4714.7998         4613.6011      
  2920    64.8418    4738(69)          4752.7588         4613.6826      
  2921    64.8613    4726(69)          4822.0024         4613.7651      
  2922    64.8807    4989(71)          4945.2598         4613.8467      
  2923    64.9002    5097(71)          5147.8696         4613.9287      
  2924    64.9196    5466(74)          5431.1743         4614.0103      
  2925    64.9391    5838(76)          5744.3496         4614.0923      
  2926    64.9585    6099(78)          5957.1826         4614.1738      
  2927    64.9780    6097(78)          5962.4873         4614.2563      
  2928    64.9974    5603(75)          5756.3125         4614.3379      
  2929    65.0169    5399(73)          5458.3110         4614.4199      
  2930    65.0363    5206(72)          5209.6387         4614.5015      
  2931    65.0558    5156(72)          5068.5874         4614.5835      
  2932    65.0752    5144(72)          5044.1719         4614.6650      
  2933    65.0946    5367(73)          5117.3755         4614.7471      
  2934    65.1141    5367(73)          5248.5649         4614.8291      
  2935    65.1335    5486(74)          5363.5244         4614.9106      
  2936    65.1530    5444(74)          5387.3789         4614.9927      
  2937    65.1724    5241(72)          5294.4907         4615.0742      
  2938    65.1919    5029(71)          5126.5718         4615.1562      
  2939    65.2113    4867(70)          4961.5078         4615.2383      
  2940    65.2308    4843(70)          4837.2227         4615.3203      
  2941    65.2502    4724(69)          4758.6929         4615.4019      
  2942    65.2697    4785(69)          4713.2959         4615.4839      
  2943    65.2891    4633(68)          4688.0771         4615.5654      
  2944    65.3086    4696(69)          4673.0757         4615.6479      
  2945    65.3280    4707(69)          4663.2539         4615.7295      
  2946    65.3475    4633(68)          4656.1128         4615.8115      
  2947    65.3669    4752(69)          4650.6704         4615.8931      
  2948    65.3864    4728(69)          4646.4922         4615.9751      
  2949    65.4058    4691(68)          4643.0742         4616.0571      
  2950    65.4253    4612(68)          4640.2832         4616.1392      
  2951    65.4447    4665(68)          4637.9429         4616.2207      
  2952    65.4642    4659(68)          4635.9775         4616.3027      
  2953    65.4836    4616(68)          4634.3291         4616.3843      
  2954    65.5031    4627(68)          4632.9224         4616.4663      
  2955    65.5225    4650(68)          4631.7275         4616.5483      
  2956    65.5420    4646(68)          4630.6968         4616.6304      
  2957    65.5614    4626(68)          4629.8130         4616.7119      
  2958    65.5809    4728(69)          4629.0459         4616.7939      
  2959    65.6003    4544(67)          4628.3848         4616.8755      
  2960    65.6198    4557(68)          4627.8096         4616.9575      
  2961    65.6392    4678(68)          4627.3145         4617.0396      
  2962    65.6587    4525(67)          4626.8843         4617.1216      
  2963    65.6781    4641(68)          4626.5156         4617.2031      
  2964    65.6976    4560(68)          4626.4136         4617.2852      
  2965    65.7170    4622(68)          4626.6689         4617.3667      
  2966    65.7365    4623(68)          4627.3633         4617.4487      
  2967    65.7559    4726(69)          4627.2310         4617.5308      
  2968    65.7754    4573(68)          4627.1377         4617.6128      
  2969    65.7948    4648(68)          4627.0815         4617.6943      
  2970    65.8143    4553(67)          4627.0605         4617.7764      
  2971    65.8337    4749(69)          4627.0742         4617.8579      
  2972    65.8532    4569(68)          4627.1221         4617.9399      
  2973    65.8726    4586(68)          4627.3169         4618.0220      
  2974    65.8921    4679(68)          4627.7080         4618.1040      
  2975    65.9115    4556(67)          4627.8696         4618.1855      
  2976    65.9310    4637(68)          4628.5562         4618.2676      
  2977    65.9504    4495(67)          4628.6152         4618.1562      
  2978    65.9699    4498(67)          4621.3311         4610.6582      
  2979    65.9893    4659(68)          4614.1284         4603.1978      
  2980    66.0088    4646(68)          4606.9390         4595.6992      
  2981    66.0282    4643(68)          4599.8423         4588.2393      
  2982    66.0477    4582(68)          4592.7710         4580.7407      
  2983    66.0671    4641(68)          4585.8091         4573.2832      
  2984    66.0866    4564(68)          4578.8911         4565.7847      
  2985    66.1060    4700(69)          4572.1040         4558.3247      
  2986    66.1255    4600(68)          4565.3955         4550.8262      
  2987    66.1449    4724(69)          4558.8564         4543.3657      
  2988    66.1644    4631(68)          4552.4492         4535.8672      
  2989    66.1838    4550(67)          4545.7344         4528.4072      
  2990    66.2033    4642(68)          4539.7295         4520.9116      
  2991    66.2227    4547(67)          4533.4751         4513.4512      
  2992    66.2422    4648(68)          4536.9243         4514.5513      
  2993    66.2616    4663(68)          4541.0166         4515.7339      
  2994    66.2811    4649(68)          4545.9478         4516.9224      
  2995    66.3005    4588(68)          4552.1284         4518.1050      
  2996    66.3199    4595(68)          4560.5908         4519.2871      
  2997    66.3394    4693(69)          4573.7075         4520.4756      
  2998    66.3588    4702(69)          4595.9229         4521.6582      
  2999    66.3783    4624(68)          4634.4883         4522.8467      
  3000    66.3977    4683(68)          4697.8472         4524.0293      
  3001    66.4172    4819(69)          4789.4351         4525.2178      
  3002    66.4366    5024(71)          4897.7866         4526.4004      
  3003    66.4561    5081(71)          4986.0190         4527.5884      
  3004    66.4755    5175(72)          5009.3198         4528.7710      
  3005    66.4950    5126(72)          4963.6133         4529.9595      
  3006    66.5144    4940(70)          4876.5303         4531.1421      
  3007    66.5339    4887(70)          4787.2368         4532.3306      
  3008    66.5533    4815(69)          4725.8652         4533.5132      
  3009    66.5728    4769(69)          4701.6733         4534.7017      
  3010    66.5922    4861(70)          4713.3438         4535.8838      
  3011    66.6117    4850(70)          4752.5337         4537.0723      
  3012    66.6311    4885(70)          4801.2563         4538.2549      
  3013    66.6506    4916(70)          4831.8018         4539.4434      
  3014    66.6700    4934(70)          4825.8721         4540.6260      
  3015    66.6895    4812(69)          4788.9087         4541.8149      
  3016    66.7089    4807(69)          4738.7451         4542.9966      
  3017    66.7284    4739(69)          4694.1157         4544.1855      
  3018    66.7478    4708(69)          4664.7095         4545.3677      
  3019    66.7673    4862(70)          4650.4561         4546.5566      
  3020    66.7867    4736(69)          4648.3765         4547.7388      
  3021    66.8062    4660(68)          4655.6577         4548.9277      
  3022    66.8256    4842(70)          4671.8687         4550.1099      
  3023    66.8451    4778(69)          4700.9214         4551.2983      
  3024    66.8645    4857(70)          4752.6519         4552.4805      
  3025    66.8840    4899(70)          4846.5312         4553.6694      
  3026    66.9034    5058(71)          5008.0259         4554.8516      
  3027    66.9229    5383(73)          5262.6484         4556.0405      
  3028    66.9423    5612(75)          5604.0034         4557.2227      
  3029    66.9618    6115(78)          5970.6133         4558.4116      
  3030    66.9812    6225(79)          6230.9780         4559.5938      
  3031    67.0007    6106(78)          6254.3579         4560.7822      
  3032    67.0201    5740(76)          6014.6968         4561.9648      
  3033    67.0396    5289(73)          5653.4072         4563.1533      
  3034    67.0590    5221(72)          5339.4570         4564.3359      
  3035    67.0785    5271(73)          5147.1074         4565.5244      
  3036    67.0979    5170(72)          5092.0220         4566.7065      
  3037    67.1174    5215(72)          5156.0620         4567.8950      
  3038    67.1368    5268(73)          5298.9365         4569.0776      
  3039    67.1563    5478(74)          5455.0938         4570.2661      
  3040    67.1757    5652(75)          5538.7104         4571.4487      
  3041    67.1952    5463(74)          5485.7002         4572.6372      
  3042    67.2146    5241(72)          5310.1494         4573.8198      
  3043    67.2341    5033(71)          5098.7222         4575.0078      
  3044    67.2535    4911(70)          4922.4990         4576.1904      
  3045    67.2730    4918(70)          4800.4604         4577.3789      
  3046    67.2924    4922(70)          4727.0142         4578.5615      
  3047    67.3119    4843(70)          4685.5620         4579.7500      
  3048    67.3313    4694(69)          4662.4180         4580.9326      
  3049    67.3508    4808(69)          4648.3721         4582.1211      
  3050    67.3702    4587(68)          4639.0571         4583.3032      
  3051    67.3897    4552(67)          4632.3242         4584.4917      
  3052    67.4091    4713(69)          4627.3154         4585.6743      
  3053    67.4286    4704(69)          4623.4854         4586.8628      
  3054    67.4480    4640(68)          4620.5693         4588.0454      
  3055    67.4675    4818(69)          4618.3276         4589.2339      
  3056    67.4869    4649(68)          4616.6357         4590.4160      
  3057    67.5064    4711(69)          4615.3628         4591.6045      
  3058    67.5258    4563(68)          4614.4409         4592.7871      
  3059    67.5452    4549(67)          4613.7988         4593.9697      
  3060    67.5647    4559(68)          4613.3862         4595.1582      
  3061    67.5841    4682(68)          4613.1689         4596.3408      
  3062    67.6036    4681(68)          4613.1133         4597.5293      
  3063    67.6230    4579(68)          4615.9609         4598.7114      
  3064    67.6425    4675(68)          4616.2446         4599.8999      
  3065    67.6619    4576(68)          4619.4316         4601.0825      
  3066    67.6814    4592(68)          4619.9971         4602.2710      
  3067    67.7008    4728(69)          4620.6440         4603.4536      
  3068    67.7203    4606(68)          4621.3687         4604.6421      
  3069    67.7397    4600(68)          4621.8970         4605.8242      
  3070    67.7592    4681(68)          4622.6772         4607.0127      
  3071    67.7786    4790(69)          4623.4990         4608.1953      
  3072    67.7981    4597(68)          4624.4736         4609.3838      
  3073    67.8175    4594(68)          4626.9771         4610.5664      
  3074    67.8370    4556(67)          4628.0894         4611.7549      
  3075    67.8564    4607(68)          4630.7451         4612.9375      
  3076    67.8759    4642(68)          4631.9902         4614.1255      
  3077    67.8953    4602(68)          4633.2729         4615.3081      
  3078    67.9148    4643(68)          4634.4629         4616.4966      
  3079    67.9342    4542(67)          4635.8354         4617.6792      
  3080    67.9537    4599(68)          4637.1626         4618.8677      
  3081    67.9731    4646(68)          4638.6230         4620.0503      
  3082    67.9926    4742(69)          4640.1343         4621.2388      
  3083    68.0120    4599(68)          4641.6821         4622.4209      
  3084    68.0315    4546(67)          4643.2847         4623.6094      
  3085    68.0509    4424(67)          4644.9272         4624.7920      
  3086    68.0704    4605(68)          4645.2964         4624.6484      
  3087    68.0898    4647(68)          4645.7168         4624.5059      
  3088    68.1093    4568(68)          4646.1963         4624.3628      
  3089    68.1287    4515(67)          4646.7324         4624.2202      
  3090    68.1482    4575(68)          4647.3359         4624.0767      
  3091    68.1676    4624(68)          4648.0054         4623.9341      
  3092    68.1871    4595(68)          4648.7529         4623.7905      
  3093    68.2065    4724(69)          4649.5781         4623.6479      
  3094    68.2260    4709(69)          4650.4956         4623.5044      
  3095    68.2454    4616(68)          4651.2998         4623.3618      
  3096    68.2649    4639(68)          4651.9272         4623.2188      
  3097    68.2843    4674(68)          4652.3032         4623.0762      
  3098    68.3038    4604(68)          4653.7197         4622.9326      
  3099    68.3232    4587(68)          4655.2725         4622.7900      
  3100    68.3427    4666(68)          4656.9932         4622.6465      
  3101    68.3621    4663(68)          4658.8857         4622.5039      
  3102    68.3816    4750(69)          4660.9917         4622.3604      
  3103    68.4010    4651(68)          4663.3169         4622.2178      
  3104    68.4205    4686(68)          4665.9189         4622.0747      
  3105    68.4399    4786(69)          4668.6978         4621.9321      
  3106    68.4594    4695(69)          4671.6851         4621.7886      
  3107    68.4788    4774(69)          4674.8623         4621.6460      
  3108    68.4983    4666(68)          4679.0059         4621.5024      
  3109    68.5177    4730(69)          4683.6699         4621.3599      
  3110    68.5372    4482(67)          4689.0039         4621.2168      
  3111    68.5566    4825(69)          4695.0708         4621.0742      
  3112    68.5761    4706(69)          4702.0845         4620.9307      
  3113    68.5955    4700(69)          4710.1626         4620.7881      
  3114    68.6150    4750(69)          4719.6294         4620.6445      
  3115    68.6344    4740(69)          4730.7012         4620.5020      
  3116    68.6539    4777(69)          4743.8940         4620.3584      
  3117    68.6733    4785(69)          4759.6265         4620.2158      
  3118    68.6928    4782(69)          4778.7905         4620.0728      
  3119    68.7122    4795(69)          4802.2051         4619.9302      
  3120    68.7317    4896(70)          4831.5796         4619.7866      
  3121    68.7511    4917(70)          4868.9033         4619.6440      
  3122    68.7705    4957(70)          4918.3950         4619.5015      
  3123    68.7900    4961(70)          4989.1343         4619.3579      
  3124    68.8094    5104(71)          5099.5762         4619.2153      
  3125    68.8289    5195(72)          5290.8691         4619.0718      
  3126    68.8483    5590(75)          5630.5898         4618.9292      
  3127    68.8678    5915(77)          6216.7217         4618.7861      
  3128    68.8872    7092(84)          7123.8955         4618.6436      
  3129    68.9067    8763(94)          8348.4717         4618.5000      
  3130    68.9261    10334(102)          9651.9980         4618.3574    
  3131    68.9456    11121(105)         10549.8594         4618.2139    
  3132    68.9650    10425(102)         10600.1387         4618.0713    
  3133    68.9845    8627(93)          9795.3711         4617.9277      
  3134    69.0039    7660(88)          8570.9238         4617.7852      
  3135    69.0234    7072(84)          7442.5859         4617.6421      
  3136    69.0428    6861(83)          6701.8013         4617.4995      
  3137    69.0623    6891(83)          6411.8223         4617.3560      
  3138    69.0817    7076(84)          6541.5713         4617.2134      
  3139    69.1012    7357(86)          6992.8032         4617.0698      
  3140    69.1206    7943(89)          7573.5322         4616.9272      
  3141    69.1401    8241(91)          7987.2949         4616.7842      
  3142    69.1595    7803(88)          7973.7671         4616.6416      
  3143    69.1790    7106(84)          7507.0469         4616.4980      
  3144    69.1984    6314(79)          6800.8203         4616.3555      
  3145    69.2179    5867(77)          6118.1572         4616.2119      
  3146    69.2373    5763(76)          5601.2222         4616.0693      
  3147    69.2568    5500(74)          5259.8350         4615.9258      
  3148    69.2762    5398(73)          5057.3115         4615.7832      
  3149    69.2957    5220(72)          4940.5601         4615.6401      
  3150    69.3151    5109(71)          4871.5815         4615.4976      
  3151    69.3346    5060(71)          4826.5225         4615.3540      
  3152    69.3540    5007(71)          4794.4263         4615.2114      
  3153    69.3735    4847(70)          4769.7085         4615.0679      
  3154    69.3929    4758(69)          4750.1245         4614.9253      
  3155    69.4124    4857(70)          4734.0854         4614.7817      
  3156    69.4318    4790(69)          4720.8779         4614.6392      
  3157    69.4513    4720(69)          4709.7378         4614.4961      
  3158    69.4707    4655(68)          4700.3359         4614.3535      
  3159    69.4902    4549(67)          4692.2393         4614.2100      
  3160    69.5096    4698(69)          4685.2778         4614.0674      
  3161    69.5291    4541(67)          4679.5791         4613.9238      
  3162    69.5485    4635(68)          4674.8521         4613.7812      
  3163    69.5680    4624(68)          4670.2495         4613.6382      
  3164    69.5874    4651(68)          4666.1099         4613.4951      
  3165    69.6069    4700(69)          4662.4014         4613.3521      
  3166    69.6263    4598(68)          4659.0967         4613.2095      
  3167    69.6458    4542(67)          4656.1089         4613.0659      
  3168    69.6652    4515(67)          4653.4253         4612.9233      
  3169    69.6847    4587(68)          4650.9824         4612.7798      
  3170    69.7041    4529(67)          4648.7734         4612.6372      
  3171    69.7236    4625(68)          4646.9624         4612.4941      
  3172    69.7430    4500(67)          4645.4258         4612.3384      
  3173    69.7625    4693(69)          4641.2163         4609.6602      
  3174    69.7819    4630(68)          4637.2188         4606.9961      
  3175    69.8014    4538(67)          4633.2803         4604.3179      
  3176    69.8208    4595(68)          4629.4805         4601.6543      
  3177    69.8403    4606(68)          4625.7661         4598.9761      
  3178    69.8597    4551(67)          4622.1704         4596.3120      
  3179    69.8792    4659(68)          4618.6470         4593.6338      
  3180    69.8986    4609(68)          4615.2275         4590.9692      
  3181    69.9181    4664(68)          4611.8726         4588.2910      
  3182    69.9375    4844(70)          4608.6133         4585.6279      
  3183    69.9569    4507(67)          4605.4277         4582.9634      
  3184    69.9764    4646(68)          4602.2993         4580.2852      
  3185    69.9958    4600(68)          4599.2603         4577.6206      
  3186    70.0153    4690(68)          4596.2803         4574.9429      
  3187    70.0347    4542(67)          4593.3911         4572.2783      
  3188    70.0542    4695(69)          4590.5679         4569.6001      
  3189    70.0736    4544(67)          4587.8447         4566.9365      
  3190    70.0931    4679(68)          4585.2017         4564.2588      
  3191    70.1125    4508(67)          4582.6768         4561.5942      
  3192    70.1320    4607(68)          4580.2603         4558.9160      
  3193    70.1514    4524(67)          4577.9985         4556.2515      
  3194    70.1709    4504(67)          4575.8994         4553.5737      
  3195    70.1903    4621(68)          4574.0273         4550.9102      
  3196    70.2098    4602(68)          4572.4277         4548.2319      
  3197    70.2292    4775(69)          4571.2329         4545.5674      
  3198    70.2487    4638(68)          4570.6636         4542.8896      
  3199    70.2681    4639(68)          4568.5063         4540.2251      
  3200    70.2876    4732(69)          4571.3823         4537.5469      
  3201    70.3070    4453(67)          4575.7446         4534.8823      
  3202    70.3265    4631(68)          4590.0215         4532.2056      
  3203    70.3459    4801(69)          4614.2437         4529.5410      
  3204    70.3654    4721(69)          4649.5889         4526.8628      
  3205    70.3848    4593(68)          4691.4189         4524.1982      
  3206    70.4043    4854(70)          4726.9668         4521.5205      
  3207    70.4237    4728(69)          4737.8115         4518.8560      
  3208    70.4432    4764(69)          4719.0815         4516.1777      
  3209    70.4626    4796(69)          4681.2295         4513.5142      
  3210    70.4821    4697(69)          4641.0703         4510.8364      
  3211    70.5015    4685(68)          4607.1304         4508.1719      
  3212    70.5210    4736(69)          4587.7817         4505.4937      
  3213    70.5404    4786(69)          4582.8032         4502.8291      
  3214    70.5599    4758(69)          4590.5894         4500.1514      
  3215    70.5793    4667(68)          4607.3301         4497.4868      
  3216    70.5988    4763(69)          4625.9863         4494.8096      
  3217    70.6182    4656(68)          4635.8623         4492.1450      
  3218    70.6377    4669(68)          4630.7651         4489.4673      
  3219    70.6571    4670(68)          4614.7378         4486.8027      
  3220    70.6766    4832(70)          4595.2759         4484.1245      
  3221    70.6960    4658(68)          4579.0869         4481.4600      
  3222    70.7155    4820(69)          4570.1499         4478.7822      
  3223    70.7349    4678(68)          4570.5835         4476.1187      
  3224    70.7544    4697(69)          4582.9526         4473.4404      
  3225    70.7738    4777(69)          4613.3281         4470.7759      
  3226    70.7933    4812(69)          4674.2705         4468.0981      
  3227    70.8127    4790(69)          4782.4146         4465.4336      
  3228    70.8322    4988(71)          4954.2456         4462.7554      
  3229    70.8516    5198(72)          5187.1064         4460.0918      
  3230    70.8711    5561(75)          5446.1157         4457.4141      
  3231    70.8905    5673(75)          5636.9351         4454.7495      
  3232    70.9100    5593(75)          5657.5049         4452.0713      
  3233    70.9294    5280(73)          5503.6797         4449.4067      
  3234    70.9489    5053(71)          5265.2119         4446.7290      
  3235    70.9683    5013(71)          5037.2695         4444.0645      
  3236    70.9878    4889(70)          4872.4292         4441.3872      
  3237    71.0072    5066(71)          4790.9629         4438.7227      
  3238    71.0267    5015(71)          4790.0171         4436.0449      
  3239    71.0461    5084(71)          4856.5103         4433.3804      
  3240    71.0656    5170(72)          4966.1289         4430.7021      
  3241    71.0850    5330(73)          5071.9785         4428.0376      
  3242    71.1045    5321(73)          5111.1328         4425.3599      
  3243    71.1239    5213(72)          5051.9346         4422.6963      
  3244    71.1434    5067(71)          4925.5078         4420.0181      
  3245    71.1628    4907(70)          4784.7261         4417.3535      
  3246    71.1822    4694(69)          4664.2227         4414.6895      
  3247    71.2017    4709(69)          4576.4775         4412.0112      
  3248    71.2211    4794(69)          4519.8281         4409.3467      
  3249    71.2406    4644(68)          4484.9277         4406.6699      
  3250    71.2600    4608(68)          4463.4678         4404.0054      
  3251    71.2795    4722(69)          4449.1558         4401.3271      
  3252    71.2989    4611(68)          4438.7061         4398.6626      
  3253    71.3184    4722(69)          4430.2944         4395.9844      
  3254    71.3378    4653(68)          4423.1982         4393.3203      
  3255    71.3573    4658(68)          4416.9370         4390.6421      
  3256    71.3767    4601(68)          4411.3467         4387.9785      
  3257    71.3962    4630(68)          4406.2153         4385.3008      
  3258    71.4156    4437(67)          4401.5015         4382.6362      
  3259    71.4351    4696(69)          4407.2300         4389.5117      
  3260    71.4545    4577(68)          4412.7251         4396.5000      
  3261    71.4740    4492(67)          4418.7368         4403.5234      
  3262    71.4934    4662(68)          4424.6050         4410.5088      
  3263    71.5129    4613(68)          4430.6450         4417.5322      
  3264    71.5323    4663(68)          4436.7725         4424.5205      
  3265    71.5518    4465(67)          4443.0308         4431.5439      
  3266    71.5712    4584(68)          4449.3438         4438.5322      
  3267    71.5907    4720(69)          4455.7622         4445.5557      
  3268    71.6101    4605(68)          4462.2183         4452.5439      
  3269    71.6296    4752(69)          4469.0815         4459.5649      
  3270    71.6490    4617(68)          4475.6465         4466.5527      
  3271    71.6685    4637(68)          4482.4409         4473.5767      
  3272    71.6879    4649(68)          4489.0938         4480.5645      
  3273    71.7074    4696(69)          4495.8164         4487.5884      
  3274    71.7268    4622(68)          4502.5371         4494.5762      
  3275    71.7463    4557(68)          4509.3218         4501.6001      
  3276    71.7657    4551(67)          4516.0864         4508.5854      
  3277    71.7852    4579(68)          4522.7847         4515.6089      
  3278    71.8046    4652(68)          4529.6133         4522.5972      
  3279    71.8241    4541(67)          4536.4634         4529.6206      
  3280    71.8435    4574(68)          4543.3340         4536.6089      
  3281    71.8630    4574(68)          4550.2578         4543.6323      
  3282    71.8824    4570(68)          4557.1621         4550.6177      
  3283    71.9019    4627(68)          4564.1216         4557.6411      
  3284    71.9213    4600(68)          4571.0625         4564.6294      
  3285    71.9408    4532(67)          4578.0552         4571.6528      
  3286    71.9602    4570(68)          4585.0288         4578.6411      
  3287    71.9797    4642(68)          4592.0093         4585.6646      
  3288    71.9991    4563(68)          4598.9824         4592.6528      
  3289    72.0186    4726(69)          4606.0396         4599.6738      
  3290    72.0380    4655(68)          4613.0625         4606.6616      
  3291    72.0575    4634(68)          4620.1567         4613.6855      
  3292    72.0769    4575(68)          4627.2329         4620.6733      
  3293    72.0964    4509(67)          4634.3638         4627.6973      
  3294    72.1158    4636(68)          4641.4780         4634.6851      
  3295    72.1353    4618(68)          4648.6499         4641.7090      
  3296    72.1547    4572(68)          4655.8047         4648.6943      
  3297    72.1742    4621(68)          4663.0229         4655.7178      
  3298    72.1936    4499(67)          4670.2314         4662.7061      
  3299    72.2131    4770(69)          4669.7959         4662.0205      
  3300    72.2325    4638(68)          4669.2749         4661.2192      
  3301    72.2520    4536(67)          4668.7871         4660.4146      
  3302    72.2714    4602(68)          4667.6201         4659.6138      
  3303    72.2909    4600(68)          4667.0020         4658.8091      
  3304    72.3103    4549(67)          4666.5850         4658.0083      
  3305    72.3298    4537(67)          4666.3120         4657.2031      
  3306    72.3492    4629(68)          4666.1035         4656.4023      
  3307    72.3687    4676(68)          4665.9668         4655.5977      
  3308    72.3881    4606(68)          4665.9136         4654.7964      
  3309    72.4075    4563(68)          4665.9585         4653.9961      
  3310    72.4270    4565(68)          4666.1177         4653.1909      
  3311    72.4464    4678(68)          4666.4126         4652.3901      
  3312    72.4659    4564(68)          4666.8716         4651.5854      
  3313    72.4853    4581(68)          4667.1416         4650.7847      
  3314    72.5048    4637(68)          4667.9204         4649.9795      
  3315    72.5242    4668(68)          4669.0649         4649.1792      
  3316    72.5437    4607(68)          4670.6255         4648.3740      
  3317    72.5631    4619(68)          4672.6313         4647.5732      
  3318    72.5826    4587(68)          4675.2290         4646.7681      
  3319    72.6020    4661(68)          4678.5669         4645.9673      
  3320    72.6215    4570(68)          4682.9404         4645.1626      
  3321    72.6409    4574(68)          4688.7388         4644.3613      
  3322    72.6604    4798(69)          4696.8667         4643.5571      
  3323    72.6798    4706(69)          4709.0454         4642.7559      
  3324    72.6993    4551(67)          4729.2134         4641.9512      
  3325    72.7187    4691(68)          4764.2905         4641.1504      
  3326    72.7382    4686(68)          4825.8135         4640.3452      
  3327    72.7576    4951(70)          4926.2803         4639.5444      
  3328    72.7771    4976(71)          5075.8564         4638.7397      
  3329    72.7965    5194(72)          5267.7998         4637.9390      
  3330    72.8160    5368(73)          5470.5537         4637.1343      
  3331    72.8354    5437(74)          5612.4980         4636.3330      
  3332    72.8549    5172(72)          5634.2275         4635.5283      
  3333    72.8743    5133(72)          5544.5474         4634.7275      
  3334    72.8938    5097(71)          5385.1191         4633.9224      
  3335    72.9132    4867(70)          5207.7725         4633.1221      
  3336    72.9327    4945(70)          5060.5874         4632.3169      
  3337    72.9521    4845(70)          4972.1831         4631.5161      
  3338    72.9716    4939(70)          4947.8447         4630.7109      
  3339    72.9910    4974(71)          4981.5288         4629.9102      
  3340    73.0105    5006(71)          5056.8428         4629.1055      
  3341    73.0299    5108(71)          5142.0957         4628.3047      
  3342    73.0494    5122(72)          5193.1245         4627.5000      
  3343    73.0688    4941(70)          5180.6973         4626.6992      
  3344    73.0883    4898(70)          5114.2656         4625.8940      
  3345    73.1077    4876(70)          5016.2202         4625.0933      
  3346    73.1272    4762(69)          4911.3760         4624.2881      
  3347    73.1466    4772(69)          4822.6504         4623.4873      
  3348    73.1661    4572(68)          4757.3408         4622.6826      
  3349    73.1855    4742(69)          4714.2861         4621.8818      
  3350    73.2050    4696(69)          4687.2900         4621.0771      
  3351    73.2244    4532(67)          4670.7964         4620.2759      
  3352    73.2439    4758(69)          4660.2080         4619.4712      
  3353    73.2633    4595(68)          4652.9189         4618.6704      
  3354    73.2828    4670(68)          4647.3940         4617.8652      
  3355    73.3022    4667(68)          4642.9756         4617.0649      
  3356    73.3217    4670(68)          4639.2554         4616.2598      
  3357    73.3411    4575(68)          4636.0771         4615.4590      
  3358    73.3606    4722(69)          4633.2856         4614.6543      
  3359    73.3800    4635(68)          4630.8223         4613.8530      
  3360    73.3995    4660(68)          4628.6006         4613.0483      
  3361    73.4189    4640(68)          4626.5952         4612.2476      
  3362    73.4384    4552(67)          4624.7505         4611.4429      
  3363    73.4578    4611(68)          4623.0552         4610.6421      
  3364    73.4773    4609(68)          4621.4702         4609.8369      
  3365    73.4967    4502(67)          4619.9951         4609.0361      
  3366    73.5162    4617(68)          4618.5996         4608.2310      
  3367    73.5356    4653(68)          4617.2876         4607.4302      
  3368    73.5551    4721(69)          4616.0356         4606.6255      
  3369    73.5745    4612(68)          4614.8496         4605.8247      
  3370    73.5939    4578(68)          4613.7163         4605.0239      
  3371    73.6134    4740(69)          4612.6260         4604.2192      
  3372    73.6328    4513(67)          4611.5854         4603.4180      
  3373    73.6523    4529(67)          4610.5820         4602.6133      
  3374    73.6717    4694(69)          4609.6230         4601.8125      
  3375    73.6912    4566(68)          4608.6973         4601.0078      
  3376    73.7106    4560(68)          4607.8130         4600.2070      
  3377    73.7301    4429(67)          4606.9653         4599.4062      
  3378    73.7495    4602(68)          4606.5605         4599.0107      
  3379    73.7690    4692(68)          4606.1929         4598.6138      
  3380    73.7884    4654(68)          4605.8667         4598.2183      
  3381    73.8079    4679(68)          4605.5820         4597.8208      
  3382    73.8273    4657(68)          4605.3457         4597.4258      
  3383    73.8468    4469(67)          4605.1602         4597.0288      
  3384    73.8662    4707(69)          4605.0327         4596.6333      
  3385    73.8857    4558(68)          4604.9712         4596.2363      
  3386    73.9051    4575(68)          4604.9858         4595.8408      
  3387    73.9246    4585(68)          4605.0903         4595.4434      
  3388    73.9440    4572(68)          4605.3008         4595.0483      
  3389    73.9635    4650(68)          4605.6416         4594.6514      
  3390    73.9829    4685(68)          4606.1382         4594.2559      
  3391    74.0024    4604(68)          4606.8350         4593.8589      
  3392    74.0218    4602(68)          4607.7764         4593.4634      
  3393    74.0413    4660(68)          4609.0474         4593.0659      
  3394    74.0607    4610(68)          4610.7471         4592.6709      
  3395    74.0802    4661(68)          4613.0845         4592.2739      
  3396    74.0996    4655(68)          4616.4155         4591.8784      
  3397    74.1191    4641(68)          4621.5791         4591.4814      
  3398    74.1385    4608(68)          4630.1709         4591.0859      
  3399    74.1580    4747(69)          4645.3364         4590.6885      
  3400    74.1774    4737(69)          4671.5864         4590.2935      
  3401    74.1969    4675(68)          4714.6973         4589.8960      
  3402    74.2163    4689(68)          4777.9194         4589.5010      
  3403    74.2358    4948(70)          4859.6104         4589.1040      
  3404    74.2552    4915(70)          4945.2759         4588.7085      
  3405    74.2747    4993(71)          5007.3213         4588.3110      
  3406    74.2941    4815(69)          5015.5781         4587.9160      
  3407    74.3136    4729(69)          4964.1270         4587.5186      
  3408    74.3330    4714(69)          4882.5356         4587.1235      
  3409    74.3525    4791(69)          4802.1880         4586.7261      
  3410    74.3719    4680(68)          4742.1860         4586.3311      
  3411    74.3914    4614(68)          4708.4517         4585.9336      
  3412    74.4108    4768(69)          4701.2505         4585.5386      
  3413    74.4303    4817(69)          4717.0796         4585.1411      
  3414    74.4497    4753(69)          4749.7988         4584.7461      
  3415    74.4692    4714(69)          4789.4917         4584.3486      
  3416    74.4886    4786(69)          4819.3691         4583.9536      
  3417    74.5081    4832(70)          4822.6953         4583.5562      
  3418    74.5275    4704(69)          4794.2651         4583.1611      
  3419    74.5470    4667(68)          4747.8594         4582.7637      
  3420    74.5664    4668(68)          4700.7891         4582.3687      
  3421    74.5859    4632(68)          4662.1104         4581.9712      
  3422    74.6053    4702(69)          4634.8105         4581.5762      
  3423    74.6248    4620(68)          4617.2129         4581.1787      
  3424    74.6442    4681(68)          4606.6313         4580.7837      
  3425    74.6637    4627(68)          4600.1982         4580.3862      
  3426    74.6831    4583(68)          4596.0742         4579.9912      
  3427    74.7026    4623(68)          4593.1294         4579.5938      
  3428    74.7220    4515(67)          4590.8594         4579.1987      
  3429    74.7415    4598(68)          4588.9844         4578.8013      
  3430    74.7609    4467(67)          4587.3979         4578.4062      
  3431    74.7804    4576(68)          4586.0112         4578.0088      
  3432    74.7998    4494(67)          4584.7915         4577.6138      
  3433    74.8192    4639(68)          4583.6968         4577.2183      
  3434    74.8387    4571(68)          4582.6987         4576.8213      
  3435    74.8581    4611(68)          4581.7876         4576.4258      
  3436    74.8776    4678(68)          4580.9399         4576.0288      
  3437    74.8970    4545(67)          4580.1514         4575.6333      
  3438    74.9165    4694(69)          4579.4067         4575.2363      
  3439    74.9359    4627(68)          4578.7046         4574.8408      
  3440    74.9554    4609(68)          4578.0332         4574.4438      
  3441    74.9748    4563(68)          4577.3936         4574.0483      
  3442    74.9943    4519(67)          4576.7764         4573.6514      
  3443    75.0137    4458(67)          4576.1826         4573.2559      
  3444    75.0332    4575(68)          4577.4087         4574.6621      
  3445    75.0526    4577(68)          4578.6626         4576.0791      
  3446    75.0721    4701(69)          4579.9385         4577.5039      
  3447    75.0915    4578(68)          4581.2197         4578.9214      
  3448    75.1110    4619(68)          4583.5806         4580.3452      
  3449    75.1304    4664(68)          4586.8315         4581.7627      
  3450    75.1499    4724(69)          4588.2290         4583.1870      
  3451    75.1693    4659(68)          4590.4966         4584.6045      
  3452    75.1888    4594(68)          4591.9390         4586.0288      
  3453    75.2082    4482(67)          4593.3848         4587.4463      
  3454    75.2277    4619(68)          4594.8486         4588.8706      
  3455    75.2471    4635(68)          4596.3149         4590.2876      
  3456    75.2666    4585(68)          4597.7988         4591.7119      
  3457    75.2860    4717(69)          4599.2861         4593.1294      
  3458    75.3055    4565(68)          4600.7905         4594.5542      
  3459    75.3249    4591(68)          4602.8604         4595.9712      
  3460    75.3444    4763(69)          4605.4185         4597.3960      
  3461    75.3638    4629(68)          4606.9854         4598.8125      
  3462    75.3833    4735(69)          4609.0327         4600.2373      
  3463    75.4027    4584(68)          4610.6362         4601.6543      
  3464    75.4222    4585(68)          4612.2617         4603.0791      
  3465    75.4416    4609(68)          4613.8916         4604.4961      
  3466    75.4611    4703(69)          4615.5444         4605.9209      
  3467    75.4805    4657(68)          4617.2036         4607.3384      
  3468    75.5000    4641(68)          4618.8857         4608.7622      
  3469    75.5194    4659(68)          4620.5767         4610.1797      
  3470    75.5389    4529(67)          4622.2925         4611.6040      
  3471    75.5583    4662(68)          4624.0181         4613.0215      
  3472    75.5778    4686(68)          4625.7715         4614.4458      
  3473    75.5972    4705(69)          4627.5361         4615.8633      
  3474    75.6167    4621(68)          4629.3315         4617.2876      
  3475    75.6361    4697(69)          4631.1401         4618.7046      
  3476    75.6556    4747(69)          4632.9829         4620.1289      
  3477    75.6750    4610(68)          4634.8433         4621.5464      
  3478    75.6945    4527(67)          4636.7412         4622.9707      
  3479    75.7139    4622(68)          4638.6597         4624.3882      
  3480    75.7334    4692(68)          4640.5620         4625.8130      
  3481    75.7528    4692(68)          4642.3926         4627.2295      
  3482    75.7723    4586(68)          4644.3042         4628.6543      
  3483    75.7917    4680(68)          4646.3794         4630.0713      
  3484    75.8112    4602(68)          4648.5112         4631.4961      
  3485    75.8306    4639(68)          4650.6802         4632.9131      
  3486    75.8501    4659(68)          4652.9150         4634.3379      
  3487    75.8695    4565(68)          4655.1968         4635.7554      
  3488    75.8890    4461(67)          4657.5537         4637.1792      
  3489    75.9084    4667(68)          4659.9712         4638.5967      
  3490    75.9279    4617(68)          4662.4790         4640.0210      
  3491    75.9473    4596(68)          4665.0464         4641.4385      
  3492    75.9668    4520(67)          4667.7217         4642.8628      
  3493    75.9862    4651(68)          4667.8916         4641.8159      
  3494    76.0057    4637(68)          4668.3267         4640.7510      
  3495    76.0251    4740(69)          4668.8936         4639.6919      
  3496    76.0445    4646(68)          4669.6099         4638.6323      
  3497    76.0640    4548(67)          4670.5010         4637.5674      
  3498    76.0834    4753(69)          4671.5796         4636.5078      
  3499    76.1029    4672(68)          4672.8838         4635.4429      
  3500    76.1223    4715(69)          4674.4312         4634.3833      
  3501    76.1418    4583(68)          4676.2749         4633.3184      
  3502    76.1612    4648(68)          4678.4390         4632.2593      
  3503    76.1807    4553(67)          4681.0015         4631.1943      
  3504    76.2001    4826(69)          4683.9990         4630.1348      
  3505    76.2196    4556(67)          4687.5410         4629.0698      
  3506    76.2390    4767(69)          4691.6875         4628.0103      
  3507    76.2585    4775(69)          4696.6011         4626.9453      
  3508    76.2779    4685(68)          4702.3784         4625.8862      
  3509    76.2974    4644(68)          4709.2734         4624.8213      
  3510    76.3168    4714(69)          4717.4556         4623.7617      
  3511    76.3363    4807(69)          4727.3242         4622.6968      
  3512    76.3557    4864(70)          4739.1934         4621.6372      
  3513    76.3752    4743(69)          4753.7480         4620.5723      
  3514    76.3946    4735(69)          4771.6387         4619.5127      
  3515    76.4141    4753(69)          4794.2900         4618.4478      
  3516    76.4335    4763(69)          4823.7080         4617.3882      
  3517    76.4530    4831(70)          4864.6514         4616.3232      
  3518    76.4724    4952(70)          4925.8945         4615.2637      
  3519    76.4919    4869(70)          5026.2466         4614.1987      
  3520    76.5113    5199(72)          5195.5532         4613.1392      
  3521    76.5308    5331(73)          5480.4380         4612.0742      
  3522    76.5502    5683(75)          5926.4609         4611.0151      
  3523    76.5697    6513(81)          6568.8687         4609.9502      
  3524    76.5891    7425(86)          7378.0908         4608.8906      
  3525    76.6086    8701(93)          8242.2891         4607.8257      
  3526    76.6280    9260(96)          8910.4189         4606.7661      
  3527    76.6475    9098(95)          9126.7930         4605.7012      
  3528    76.6669    8349(91)          8842.6641         4604.6421      
  3529    76.6864    7404(86)          8223.7646         4603.5771      
  3530    76.7058    6784(82)          7476.7842         4602.5176      
  3531    76.7253    6458(80)          6780.9375         4601.4526      
  3532    76.7447    6089(78)          6277.6504         4600.3931      
  3533    76.7642    6398(80)          6019.3169         4599.3281      
  3534    76.7836    6506(81)          6009.7886         4598.2686      
  3535    76.8031    6692(82)          6213.2402         4597.2041      
  3536    76.8225    6932(83)          6555.7593         4596.1445      
  3537    76.8420    7267(85)          6917.2412         4595.0796      
  3538    76.8614    7288(85)          7129.0137         4594.0200      
  3539    76.8809    7110(84)          7081.3198         4592.9551      
  3540    76.9003    6475(80)          6804.7490         4591.8955      
  3541    76.9198    6039(78)          6396.5371         4590.8306      
  3542    76.9392    5728(76)          5958.3457         4589.7715      
  3543    76.9587    5457(74)          5566.4834         4588.7065      
  3544    76.9781    5542(74)          5265.9727         4587.6470      
  3545    76.9976    5370(73)          5055.2690         4586.5820      
  3546    77.0170    5140(72)          4918.9990         4585.5225      
  3547    77.0365    5196(72)          4833.1968         4584.4575      
  3548    77.0559    4952(70)          4779.5928         4583.3979      
  3549    77.0754    4945(70)          4744.1675         4582.3330      
  3550    77.0948    4949(70)          4719.2778         4581.2734      
  3551    77.1143    4968(70)          4700.2891         4580.2085      
  3552    77.1337    4871(70)          4685.1567         4579.1489      
  3553    77.1532    4661(68)          4672.6987         4578.0840      
  3554    77.1726    4752(69)          4662.2109         4577.0244      
  3555    77.1921    4724(69)          4653.0366         4575.9600      
  3556    77.2115    4642(68)          4645.2612         4574.9004      
  3557    77.2310    4778(69)          4638.2446         4573.8354      
  3558    77.2504    4825(69)          4632.0522         4572.7759      
  3559    77.2698    4706(69)          4626.5122         4571.7163      
  3560    77.2893    4608(68)          4621.4951         4570.6514      
  3561    77.3087    4605(68)          4616.9678         4569.5923      
  3562    77.3282    4548(67)          4612.8115         4568.5273      
  3563    77.3476    4712(69)          4609.0146         4567.4678      
  3564    77.3671    4573(68)          4605.4932         4566.4028      
  3565    77.3865    4564(68)          4602.2437         4565.3433      
  3566    77.4060    4621(68)          4599.2021         4564.2783      
  3567    77.4254    4505(67)          4596.3726         4563.2188      
  3568    77.4449    4684(68)          4593.7051         4562.1543      
  3569    77.4643    4549(67)          4591.2061         4561.0947      
  3570    77.4838    4548(67)          4588.8350         4560.0298      
  3571    77.5032    4637(68)          4586.6025         4558.9702      
  3572    77.5227    4694(69)          4584.4751         4557.9053      
  3573    77.5421    4591(68)          4582.4639         4556.8457      
  3574    77.5616    4653(68)          4580.5415         4555.7808      
  3575    77.5810    4672(68)          4578.7212         4554.7217      
  3576    77.6005    4613(68)          4576.9775         4553.6567      
  3577    77.6199    4666(68)          4575.3257         4552.5972      
  3578    77.6394    4597(68)          4573.7456         4551.5322      
  3579    77.6588    4561(68)          4572.2524         4550.4727      
  3580    77.6783    4679(68)          4570.8301         4549.4077      
  3581    77.6977    4600(68)          4569.4956         4548.3486      
  3582    77.7172    4575(68)          4568.2363         4547.2832      
  3583    77.7366    4624(68)          4567.0728         4546.2241      
  3584    77.7561    4714(69)          4565.9990         4545.1587      
  3585    77.7755    4605(68)          4565.0386         4544.0991      
  3586    77.7950    4560(68)          4564.1987         4543.0342      
  3587    77.8144    4633(68)          4563.5146         4541.9746      
  3588    77.8339    4653(68)          4563.0249         4540.9102      
  3589    77.8533    4634(68)          4562.8218         4539.8506      
  3590    77.8728    4547(67)          4563.0874         4538.7856      
  3591    77.8922    4511(67)          4564.1875         4537.7261      
  3592    77.9117    4657(68)          4566.8135         4536.6611      
  3593    77.9311    4672(68)          4571.9951         4535.6016      
  3594    77.9506    4555(67)          4581.1133         4534.5366      
  3595    77.9700    4578(68)          4595.1885         4533.4775      
  3596    77.9895    4552(67)          4614.4980         4532.4126      
  3597    78.0089    4576(68)          4636.9619         4531.3530      
  3598    78.0284    4551(67)          4657.8296         4530.2881      
  3599    78.0478    4461(67)          4668.9209         4529.2285      
  3600    78.0673    4747(69)          4666.6211         4530.5132      
  3601    78.0867    4557(68)          4651.3184         4531.8032      
  3602    78.1062    4669(68)          4631.1689         4533.1001      
  3603    78.1256    4651(68)          4613.1421         4534.3901      
  3604    78.1451    4612(68)          4600.6216         4535.6870      
  3605    78.1645    4542(67)          4593.9663         4536.9775      
  3606    78.1840    4504(67)          4593.3257         4538.2744      
  3607    78.2034    4544(67)          4600.6528         4539.5645      
  3608    78.2229    4578(68)          4612.0698         4540.8608      
  3609    78.2423    4626(68)          4627.2070         4542.1514      
  3610    78.2618    4531(67)          4642.0713         4543.4482      
  3611    78.2812    4704(69)          4652.1553         4544.7383      
  3612    78.3007    4532(67)          4655.1099         4546.0352      
  3613    78.3201    4638(68)          4653.5854         4547.3257      
  3614    78.3396    4689(68)          4653.3247         4548.6226      
  3615    78.3590    4645(68)          4660.2334         4549.9121      
  3616    78.3785    4762(69)          4680.7773         4551.2090      
  3617    78.3979    4983(71)          4722.1006         4552.4995      
  3618    78.4174    4766(69)          4794.2837         4553.7964      
  3619    78.4368    4820(69)          4906.7871         4555.0864      
  3620    78.4562    5054(71)          5061.5571         4556.3770      
  3621    78.4757    5346(73)          5250.5396         4557.6733      
  3622    78.4951    5590(75)          5440.2422         4558.9634      
  3623    78.5146    5619(75)          5580.4136         4560.2603      
  3624    78.5340    5487(74)          5621.6714         4561.5508      
  3625    78.5535    5456(74)          5550.1670         4562.8477      
  3626    78.5729    5242(72)          5395.6636         4564.1377      
  3627    78.5924    4982(71)          5212.6519         4565.4346      
  3628    78.6118    4914(70)          5051.9258         4566.7246      
  3629    78.6313    4924(70)          4938.5972         4568.0215      
  3630    78.6507    4930(70)          4882.9004         4569.3115      
  3631    78.6702    4966(70)          4882.5454         4570.6084      
  3632    78.6896    5001(71)          4929.0269         4571.8989      
  3633    78.7091    4979(71)          5007.7349         4573.1958      
  3634    78.7285    5262(73)          5093.9707         4574.4854      
  3635    78.7480    5121(72)          5157.5938         4575.7822      
  3636    78.7674    5087(71)          5169.7554         4577.0728      
  3637    78.7869    5193(72)          5122.7637         4578.3696      
  3638    78.8063    4853(70)          5032.8228         4579.6597      
  3639    78.8258    4892(70)          4927.6470         4580.9565      
  3640    78.8452    4752(69)          4832.2002         4582.2471      
  3641    78.8647    4807(69)          4757.0601         4583.5435      
  3642    78.8841    4817(69)          4704.6348         4584.8335      
  3643    78.9036    4805(69)          4670.7764         4586.1304      
  3644    78.9230    4707(69)          4650.4097         4587.4209      
  3645    78.9425    4636(68)          4638.3364         4588.7178      
  3646    78.9619    4709(69)          4631.1328         4590.0078      
  3647    78.9814    4664(68)          4627.0103         4591.3047      
  3648    79.0008    4657(68)          4624.2251         4592.5947      
  3649    79.0203    4661(68)          4622.1299         4593.8916      
  3650    79.0397    4682(68)          4620.6973         4595.1816      
  3651    79.0592    4640(68)          4619.7124         4596.4785      
  3652    79.0786    4568(68)          4619.0972         4597.7690      
  3653    79.0981    4677(68)          4618.7705         4599.0659      
  3654    79.1175    4766(69)          4618.6821         4600.3555      
  3655    79.1370    4713(69)          4618.7891         4601.6523      
  3656    79.1564    4689(68)          4619.0576         4602.9429      
  3657    79.1759    4580(68)          4619.4648         4604.2397      
  3658    79.1953    4511(67)          4619.9858         4605.5298      
  3659    79.2148    4571(68)          4620.6099         4606.8267      
  3660    79.2342    4671(68)          4621.3179         4608.1172      
  3661    79.2537    4628(68)          4622.1040         4609.4136      
  3662    79.2731    4732(69)          4622.9531         4610.7036      
  3663    79.2926    4652(68)          4623.8662         4612.0005      
  3664    79.3120    4457(67)          4624.8179         4613.2812      
  3665    79.3315    4459(67)          4623.9160         4612.6621      
  3666    79.3509    4624(68)          4623.0625         4612.0459      
  3667    79.3704    4773(69)          4622.2446         4611.4268      
  3668    79.3898    4625(68)          4621.4692         4610.8110      
  3669    79.4093    4502(67)          4620.7241         4610.1919      
  3670    79.4287    4771(69)          4620.0161         4609.5762      
  3671    79.4482    4707(69)          4619.3364         4608.9570      
  3672    79.4676    4599(68)          4618.6899         4608.3408      
  3673    79.4871    4697(69)          4618.0708         4607.7222      
  3674    79.5065    4620(68)          4617.4844         4607.1064      
  3675    79.5260    4655(68)          4616.9233         4606.4873      
  3676    79.5454    4567(68)          4616.3945         4605.8711      
  3677    79.5649    4511(67)          4615.8931         4605.2520      
  3678    79.5843    4583(68)          4615.4248         4604.6362      
  3679    79.6038    4638(68)          4614.9858         4604.0171      
  3680    79.6232    4663(68)          4614.5283         4603.4009      
  3681    79.6427    4710(69)          4614.1201         4602.7822      
  3682    79.6621    4565(68)          4613.7886         4602.1660      
  3683    79.6815    4685(68)          4613.4966         4601.5503      
  3684    79.7010    4502(67)          4613.2451         4600.9312      
  3685    79.7204    4605(68)          4613.0405         4600.3154      
  3686    79.7399    4603(68)          4612.8843         4599.6963      
  3687    79.7593    4544(67)          4612.7832         4599.0806      
  3688    79.7788    4558(68)          4612.7422         4598.4614      
  3689    79.7982    4520(67)          4612.7676         4597.8452      
  3690    79.8177    4589(68)          4612.8682         4597.2261      
  3691    79.8371    4610(68)          4613.0522         4596.6104      
  3692    79.8566    4712(69)          4613.3042         4595.9912      
  3693    79.8760    4599(68)          4613.6704         4595.3755      
  3694    79.8955    4646(68)          4614.1826         4594.7563      
  3695    79.9149    4700(69)          4614.8350         4594.1406      
  3696    79.9344    4637(68)          4615.6548         4593.5215      
  3697    79.9538    4674(68)          4616.6611         4592.9053      
  3698    79.9733    4678(68)          4617.8989         4592.2861      
  3699    79.9927    4727(69)          4619.3965         4591.6704      
  3700    80.0122    4625(68)          4621.2197         4591.0513      
  3701    80.0316    4648(68)          4623.4141         4590.4355      
  3702    80.0511    4672(68)          4626.0864         4589.8164      
  3703    80.0705    4656(68)          4629.3140         4589.2007      
  3704    80.0900    4705(69)          4633.3130         4588.5815      
  3705    80.1094    4735(69)          4637.8662         4587.9653      
  3706    80.1289    4625(68)          4643.6880         4587.3462      
  3707    80.1483    4667(68)          4650.9849         4586.7305      
  3708    80.1678    4573(68)          4661.0073         4586.1113      
  3709    80.1872    4652(68)          4674.8623         4585.4956      
  3710    80.2067    4758(69)          4695.7437         4584.8765      
  3711    80.2261    4858(70)          4729.1392         4584.2603      
  3712    80.2456    4761(69)          4785.0269         4583.6416      
  3713    80.2650    4930(70)          4876.5078         4583.0254      
  3714    80.2845    4899(70)          5020.0859         4582.4067      
  3715    80.3039    5098(71)          5225.9878         4581.7905      
  3716    80.3234    5618(75)          5494.8149         4581.1714      
  3717    80.3428    5998(77)          5797.9961         4580.5557      
  3718    80.3623    6427(80)          6078.0894         4579.9365      
  3719    80.3817    6444(80)          6244.4375         4579.3203      
  3720    80.4012    6184(79)          6233.4521         4578.7012      
  3721    80.4206    5857(77)          6055.0078         4578.0859      
  3722    80.4401    5541(74)          5781.1670         4577.4668      
  3723    80.4595    5322(73)          5499.1597         4576.8506      
  3724    80.4790    5087(71)          5265.0708         4576.2314      
  3725    80.4984    5210(72)          5110.0073         4575.6157      
  3726    80.5179    5277(73)          5040.1367         4574.9966      
  3727    80.5373    5272(73)          5051.4463         4574.3809      
  3728    80.5568    5331(73)          5130.7036         4573.7617      
  3729    80.5762    5403(74)          5255.5225         4573.1455      
  3730    80.5957    5615(75)          5392.6431         4572.5269      
  3731    80.6151    5573(75)          5492.3677         4571.9106      
  3732    80.6346    5515(74)          5509.7124         4571.2915      
  3733    80.6540    5341(73)          5432.6460         4570.6758      
  3734    80.6735    5043(71)          5288.8442         4570.0566      
  3735    80.6929    5072(71)          5123.8989         4569.4409      
  3736    80.7124    4924(70)          4971.2397         4568.8218      
  3737    80.7318    4975(71)          4849.8857         4568.2056      
  3738    80.7513    5024(71)          4762.1064         4567.5864      
  3739    80.7707    4874(70)          4704.0347         4566.9707      
  3740    80.7902    4805(69)          4667.2222         4566.3516      
  3741    80.8096    4804(69)          4644.3677         4565.7358      
  3742    80.8291    4656(68)          4629.5220         4565.1167      
  3743    80.8485    4738(69)          4619.2803         4564.5010      
  3744    80.8680    4712(69)          4611.5732         4563.8818      
  3745    80.8874    4752(69)          4605.4756         4563.2656      
  3746    80.9068    4658(68)          4600.4199         4562.6499      
  3747    80.9263    4732(69)          4596.1001         4562.0308      
  3748    80.9457    4691(68)          4592.3828         4561.4150      
  3749    80.9652    4560(68)          4589.1099         4560.7959      
  3750    80.9846    4706(69)          4586.2285         4560.1802      
  3751    81.0041    4578(68)          4583.6416         4559.5610      
  3752    81.0235    4626(68)          4581.3232         4558.9448      
  3753    81.0430    4616(68)          4579.2100         4558.3257      
  3754    81.0624    4677(68)          4577.2896         4557.7100      
  3755    81.0819    4681(68)          4575.5156         4557.0908      
  3756    81.1013    4660(68)          4573.8853         4556.4751      
  3757    81.1208    4662(68)          4572.3638         4555.8560      
  3758    81.1402    4583(68)          4570.9526         4555.2397      
  3759    81.1597    4527(67)          4569.6255         4554.6206      
  3760    81.1791    4617(68)          4568.3867         4554.0054      
  3761    81.1986    4653(68)          4567.2134         4553.3862      
  3762    81.2180    4607(68)          4566.1118         4552.7700      
  3763    81.2375    4617(68)          4565.0659         4552.1509      
  3764    81.2569    4671(68)          4564.0811         4551.5352      
  3765    81.2764    4586(68)          4563.1440         4550.9160      
  3766    81.2958    4560(68)          4562.2612         4550.2998      
  3767    81.3153    4628(68)          4561.4229         4549.6812      
  3768    81.3347    4594(68)          4560.6343         4549.0649      
  3769    81.3542    4590(68)          4559.8896         4548.4463      
  3770    81.3736    4597(68)          4559.1948         4547.8301      
  3771    81.3931    4648(68)          4558.5454         4547.2109      
  3772    81.4125    4623(68)          4557.9507         4546.5952      
  3773    81.4320    4670(68)          4557.4082         4545.9761      
  3774    81.4514    4436(67)          4556.9507         4545.3828      
  3775    81.4709    4570(68)          4557.4243         4545.6514      
  3776    81.4903    4705(69)          4557.9731         4545.9185      
  3777    81.5098    4449(67)          4558.6187         4546.1870      
  3778    81.5292    4650(68)          4559.3760         4546.4541      
  3779    81.5487    4733(69)          4560.2930         4546.7227      
  3780    81.5681    4532(67)          4561.4316         4546.9897      
  3781    81.5876    4626(68)          4562.9478         4547.2583      
  3782    81.6070    4519(67)          4565.0952         4547.5254      
  3783    81.6265    4562(68)          4568.3687         4547.7939      
  3784    81.6459    4510(67)          4573.4575         4548.0610      
  3785    81.6654    4785(69)          4581.3516         4548.3296      
  3786    81.6848    4596(68)          4592.9048         4548.5967      
  3787    81.7043    4609(68)          4608.7583         4548.8652      
  3788    81.7237    4725(69)          4628.2607         4549.1323      
  3789    81.7432    4812(69)          4649.4380         4549.4009      
  3790    81.7626    4720(69)          4667.7944         4549.6680      
  3791    81.7821    4747(69)          4678.3535         4549.9365      
  3792    81.8015    4718(69)          4677.9551         4550.2036      
  3793    81.8210    4636(68)          4667.2080         4550.4722      
  3794    81.8404    4569(68)          4650.2603         4550.7393      
  3795    81.8599    4640(68)          4632.2852         4551.0078      
  3796    81.8793    4756(69)          4617.5029         4551.2749      
  3797    81.8988    4590(68)          4607.8916         4551.5435      
  3798    81.9182    4567(68)          4604.2520         4551.8105      
  3799    81.9377    4778(69)          4606.3623         4552.0791      
  3800    81.9571    4704(69)          4613.4307         4552.3462      
  3801    81.9766    4739(69)          4624.1909         4552.6147      
  3802    81.9960    4669(68)          4636.4854         4552.8818      
  3803    82.0155    4746(69)          4647.4521         4553.1504      
  3804    82.0349    4824(69)          4654.5386         4553.4175      
  3805    82.0544    4639(68)          4658.0503         4553.6860      
  3806    82.0738    4701(69)          4660.7178         4553.9531      
  3807    82.0933    4722(69)          4667.3892         4554.2217      
  3808    82.1127    4737(69)          4684.9741         4554.4888      
  3809    82.1321    4760(69)          4720.6782         4554.7559      
  3810    82.1516    4912(70)          4781.0527         4555.0244      
  3811    82.1710    4920(70)          4868.4702         4555.2915      
  3812    82.1905    5120(72)          4980.4512         4555.5601      
  3813    82.2099    5151(72)          5102.4692         4555.8271      
  3814    82.2294    5253(72)          5209.4180         4556.0952      
  3815    82.2488    5440(74)          5267.1919         4556.3628      
  3816    82.2683    5341(73)          5255.9292         4556.6309      
  3817    82.2877    5124(72)          5183.7837         4556.8984      
  3818    82.3072    4923(70)          5076.4580         4557.1670      
  3819    82.3266    4978(71)          4964.3159         4557.4341      
  3820    82.3461    4892(70)          4868.0674         4557.7026      
  3821    82.3655    4776(69)          4801.1362         4557.9692      
  3822    82.3850    4911(70)          4767.2861         4558.2378      
  3823    82.4044    4908(70)          4766.0571         4558.5054      
  3824    82.4239    4934(70)          4793.0122         4558.7734      
  3825    82.4433    4961(70)          4840.1338         4559.0410      
  3826    82.4628    5061(71)          4895.5791         4559.3091      
  3827    82.4822    5068(71)          4941.2075         4559.5762      
  3828    82.5017    4940(70)          4959.0864         4559.8447      
  3829    82.5211    4931(70)          4940.8076         4560.1118      
  3830    82.5406    4971(71)          4892.7095         4560.3804      
  3831    82.5600    4809(69)          4829.7183         4560.6475      
  3832    82.5795    4679(68)          4765.3291         4560.9160      
  3833    82.5989    4682(68)          4709.6587         4561.1831      
  3834    82.6184    4758(69)          4666.3145         4561.4517      
  3835    82.6378    4650(68)          4635.7139         4561.7188      
  3836    82.6573    4638(68)          4615.3076         4561.9873      
  3837    82.6767    4673(68)          4602.3979         4562.2544      
  3838    82.6962    4555(67)          4594.2383         4562.5229      
  3839    82.7156    4667(68)          4589.0112         4562.7900      
  3840    82.7351    4654(68)          4585.4458         4563.0586      
  3841    82.7545    4659(68)          4582.8838         4563.3257      
  3842    82.7740    4709(69)          4580.9185         4563.5942      
  3843    82.7934    4624(68)          4579.3706         4563.8613      
  3844    82.8129    4613(68)          4578.1118         4564.1299      
  3845    82.8323    4505(67)          4577.0864         4564.3970      
  3846    82.8518    4499(67)          4576.2378         4564.6655      
  3847    82.8712    4632(68)          4575.9414         4565.3325      
  3848    82.8907    4552(67)          4575.7671         4566.0054      
  3849    82.9101    4679(68)          4575.6948         4566.6748      
  3850    82.9296    4630(68)          4575.7075         4567.3472      
  3851    82.9490    4762(69)          4575.7930         4568.0166      
  3852    82.9685    4645(68)          4575.9409         4568.6895      
  3853    82.9879    4519(67)          4576.1411         4569.3584      
  3854    83.0074    4599(68)          4576.3882         4570.0308      
  3855    83.0268    4730(69)          4576.6743         4570.7002      
  3856    83.0463    4699(69)          4576.9971         4571.3730      
  3857    83.0657    4625(68)          4577.3481         4572.0420      
  3858    83.0852    4578(68)          4577.7290         4572.7148      
  3859    83.1046    4678(68)          4578.1323         4573.3843      
  3860    83.1241    4612(68)          4578.5586         4574.0571      
  3861    83.1435    4618(68)          4579.0020         4574.7261      
  3862    83.1630    4706(69)          4579.4644         4575.3984      
  3863    83.1824    4748(69)          4579.9404         4576.0679      
  3864    83.2019    4712(69)          4580.4326         4576.7407      
  3865    83.2213    4618(68)          4580.9346         4577.4097      
  3866    83.2408    4688(68)          4581.4512         4578.0825      
  3867    83.2602    4551(67)          4581.9746         4578.7515      
  3868    83.2797    4642(68)          4582.5112         4579.4243      
  3869    83.2991    4637(68)          4583.0532         4580.0938      
  3870    83.3186    4640(68)          4583.6060         4580.7661      
  3871    83.3380    4644(68)          4584.1631         4581.4355      
  3872    83.3574    4539(67)          4584.7271         4582.1050      
  3873    83.3769    4665(68)          4585.2998         4582.7773      
  3874    83.3963    4588(68)          4585.8755         4583.4468      
  3875    83.4158    4626(68)          4586.4590         4584.1191      
  3876    83.4352    4616(68)          4587.0449         4584.7886      
  3877    83.4547    4623(68)          4587.6387         4585.4614      
  3878    83.4741    4524(67)          4588.1890         4586.1304      
  3879    83.4936    4527(67)          4588.7529         4586.8032      
  3880    83.5130    4582(68)          4589.3491         4587.4722      
  3881    83.5325    4603(68)          4589.9595         4588.1450      
  3882    83.5519    4561(68)          4590.5698         4588.8145      
  3883    83.5714    4516(67)          4591.1860         4589.4868      
  3884    83.5908    4508(67)          4591.8018         4590.1562      
  3885    83.6103    4641(68)          4592.4233         4590.8291      
  3886    83.6297    4646(68)          4593.0439         4591.4980      
  3887    83.6492    4620(68)          4593.6694         4592.1704      
  3888    83.6686    4604(68)          4594.3320         4592.8398      
  3889    83.6881    4640(68)          4594.9692         4593.5127      
  3890    83.7075    4685(68)          4595.5991         4594.1821      
  3891    83.7270    4632(68)          4596.2368         4594.8545      
  3892    83.7464    4607(68)          4596.8711         4595.5239      
  3893    83.7659    4634(68)          4597.4863         4596.1968      
  3894    83.7853    4526(67)          4598.1240         4596.8657      
  3895    83.8048    4456(67)          4598.7661         4597.5381      
  3896    83.8242    4568(68)          4599.4072         4598.2075      
  3897    83.8437    4592(68)          4600.0522         4598.8804      
  3898    83.8631    4578(68)          4600.6958         4599.5498      
  3899    83.8826    4644(68)          4601.3428         4600.2222      
  3900    83.9020    4565(68)          4601.9883         4600.8911      
  3901    83.9215    4560(68)          4602.6577         4601.5640      
  3902    83.9409    4647(68)          4603.1143         4602.2334      
  3903    83.9604    4618(68)          4603.5933         4602.9058      
  3904    83.9798    4517(67)          4604.1392         4603.5752      
  3905    83.9993    4610(68)          4604.8047         4604.2480      
  3906    84.0187    4500(67)          4605.4287         4604.9170      
  3907    84.0382    4680(68)          4606.0962         4605.5898      
  3908    84.0576    4619(68)          4606.7603         4606.2588      
  3909    84.0771    4418(66)          4607.4131         4606.9165      
  3910    84.0965    4593(68)          4606.7354         4606.0923      
  3911    84.1160    4536(67)          4606.7896         4605.2637      
  3912    84.1354    4643(68)          4606.4712         4604.4395      
  3913    84.1549    4617(68)          4605.6738         4603.6108      
  3914    84.1743    4527(67)          4605.1270         4602.7871      
  3915    84.1938    4572(68)          4604.3384         4601.9585      
  3916    84.2132    4692(68)          4603.3584         4601.1343      
  3917    84.2327    4544(67)          4602.5781         4600.3062      
  3918    84.2521    4584(68)          4601.7368         4599.4819      
  3919    84.2716    4597(68)          4600.9414         4598.6533      
  3920    84.2910    4541(67)          4600.1729         4597.8296      
  3921    84.3105    4582(68)          4599.4019         4597.0010      
  3922    84.3299    4550(67)          4598.6372         4596.1768      
  3923    84.3494    4512(67)          4597.9507         4595.3481      
  3924    84.3688    4520(67)          4597.6113         4594.5239      
  3925    84.3883    4453(67)          4596.9131         4593.6953      
  3926    84.4077    4667(68)          4596.4351         4592.8711      
  3927    84.4272    4673(68)          4595.8281         4592.0430      
  3928    84.4466    4688(68)          4595.1011         4591.2188      
  3929    84.4661    4536(67)          4594.3740         4590.3906      
  3930    84.4855    4546(67)          4593.6548         4589.5664      
  3931    84.5050    4636(68)          4592.9355         4588.7378      
  3932    84.5244    4615(68)          4592.2251         4587.9136      
  3933    84.5438    4568(68)          4591.5200         4587.0898      
  3934    84.5633    4701(69)          4590.8154         4586.2612      
  3935    84.5827    4701(69)          4590.1201         4585.4370      
  3936    84.6022    4658(68)          4589.4263         4584.6084      
  3937    84.6216    4606(68)          4588.7427         4583.7842      
  3938    84.6411    4553(67)          4588.0625         4582.9561      
  3939    84.6605    4645(68)          4587.3921         4582.1318      
  3940    84.6800    4583(68)          4586.7256         4581.3037      
  3941    84.6994    4544(67)          4586.0698         4580.4795      
  3942    84.7189    4619(68)          4585.4194         4579.6509      
  3943    84.7383    4712(69)          4584.7808         4578.8267      
  3944    84.7578    4579(68)          4584.1484         4577.9980      
  3945    84.7772    4593(68)          4583.5298         4577.1738      
  3946    84.7967    4657(68)          4582.9185         4576.3452      
  3947    84.8161    4696(69)          4582.3228         4575.5215      
  3948    84.8356    4633(68)          4581.7358         4574.6929      
  3949    84.8550    4590(68)          4581.1660         4573.8687      
  3950    84.8745    4550(67)          4580.6079         4573.0405      
  3951    84.8939    4555(67)          4580.0688         4572.2163      
  3952    84.9134    4720(69)          4579.5439         4571.3877      
  3953    84.9328    4662(68)          4579.0410         4570.5640      
  3954    84.9523    4491(67)          4578.5562         4569.7354      
  3955    84.9717    4626(68)          4578.0962         4568.9111      
  3956    84.9912    4639(68)          4577.6587         4568.0825      
  3957    85.0106    4487(67)          4577.2510         4567.2583      
  3958    85.0301    4710(69)          4576.8716         4566.4302      
  3959    85.0495    4589(68)          4576.5278         4565.6060      
  3960    85.0690    4582(68)          4576.2202         4564.7778      
  3961    85.0884    4599(68)          4575.9561         4563.9536      
  3962    85.1079    4726(69)          4575.7383         4563.1250      
  3963    85.1273    4605(68)          4575.5757         4562.3008      
  3964    85.1468    4655(68)          4575.4751         4561.4722      
  3965    85.1662    4696(69)          4575.4468         4560.6479      
  3966    85.1857    4641(68)          4575.5029         4559.8193      
  3967    85.2051    4545(67)          4575.6616         4558.9956      
  3968    85.2246    4525(67)          4575.9507         4558.1670      
  3969    85.2440    4482(67)          4576.4204         4557.3496      
  3970    85.2635    4619(68)          4578.4380         4557.8145      
  3971    85.2829    4560(68)          4580.8501         4558.2764      
  3972    85.3024    4634(68)          4583.9355         4558.7412      
  3973    85.3218    4646(68)          4588.0469         4559.2036      
  3974    85.3413    4538(67)          4593.7563         4559.6680      
  3975    85.3607    4614(68)          4601.5981         4560.1304      
  3976    85.3802    4751(69)          4612.1597         4560.5952      
  3977    85.3996    4628(68)          4625.5000         4561.0576      
  3978    85.4191    4655(68)          4641.2739         4561.5225      
  3979    85.4385    4732(69)          4657.8491         4561.9844      
  3980    85.4580    4555(67)          4672.7812         4562.4492      
  3981    85.4774    4683(68)          4683.0420         4562.9116      
  3982    85.4969    4618(68)          4687.2256         4563.3760      
  3983    85.5163    4620(68)          4685.6216         4563.8384      
  3984    85.5358    4698(69)          4679.5308         4564.3032      
  3985    85.5552    4765(69)          4671.2051         4564.7656      
  3986    85.5747    4737(69)          4663.3486         4565.2305      
  3987    85.5941    4739(69)          4658.3359         4565.6924      
  3988    85.6136    4694(69)          4657.4839         4566.1572      
  3989    85.6330    4654(68)          4661.4185         4566.6196      
  3990    85.6525    4763(69)          4670.3101         4567.0840      
  3991    85.6719    4706(69)          4683.9087         4567.5464      
  3992    85.6914    4747(69)          4702.0659         4568.0112      
  3993    85.7108    4709(69)          4724.4492         4568.4736      
  3994    85.7303    4739(69)          4752.0547         4568.9380      
  3995    85.7497    4847(70)          4787.8276         4569.4004      
  3996    85.7691    4745(69)          4839.2671         4569.8628      
  3997    85.7886    4888(70)          4918.7598         4570.3276      
  3998    85.8080    5089(71)          5041.0273         4570.7900      
  3999    85.8275    5188(72)          5223.7793         4571.2544      
  4000    85.8469    5366(73)          5476.4434         4571.7168      
  4001    85.8664    5766(76)          5800.3750         4572.1816      
  4002    85.8858    6319(79)          6169.6855         4572.6436      
  4003    85.9053    6627(81)          6534.5723         4573.1084      
  4004    85.9247    7102(84)          6812.6763         4573.5708      
  4005    85.9442    7083(84)          6932.1934         4574.0356      
  4006    85.9636    6745(82)          6867.4712         4574.4976      
  4007    85.9831    6261(79)          6646.4907         4574.9624      
  4008    86.0025    5838(76)          6331.6924         4575.4248      
  4009    86.0220    5463(74)          5990.7217         4575.8896      
  4010    86.0414    5449(74)          5688.1724         4576.3516      
  4011    86.0609    5345(73)          5460.9941         4576.8164      
  4012    86.0803    5496(74)          5329.6382         4577.2788      
  4013    86.0998    5474(74)          5294.8667         4577.7432      
  4014    86.1192    5545(74)          5347.6831         4578.2056      
  4015    86.1387    5516(74)          5469.5786         4578.6704      
  4016    86.1581    5887(77)          5628.9971         4579.1328      
  4017    86.1776    5967(77)          5784.2949         4579.5977      
  4018    86.1970    5936(77)          5884.6621         4580.0601      
  4019    86.2165    5881(77)          5896.0410         4580.5244      
  4020    86.2359    5912(77)          5814.7217         4580.9868      
  4021    86.2554    5461(74)          5660.9292         4581.4512      
  4022    86.2748    5270(73)          5469.5312         4581.9136      
  4023    86.2943    5155(72)          5273.0029         4582.3784      
  4024    86.3137    5009(71)          5098.8462         4582.8408      
  4025    86.3332    5121(72)          4958.0615         4583.3057      
  4026    86.3526    4996(71)          4854.0356         4583.7676      
  4027    86.3721    4849(70)          4781.0303         4584.2324      
  4028    86.3915    4860(70)          4732.5977         4584.6948      
  4029    86.4110    4867(70)          4700.9019         4585.1592      
  4030    86.4304    4767(69)          4680.3096         4585.6216      
  4031    86.4499    4711(69)          4666.3589         4586.0864      
  4032    86.4693    4659(68)          4656.5059         4586.5488      
  4033    86.4888    4715(69)          4649.0679         4587.0132      
  4034    86.5082    4675(68)          4643.2378         4587.4756      
  4035    86.5277    4728(69)          4638.4697         4587.9404      
  4036    86.5471    4710(69)          4634.5327         4588.4028      
  4037    86.5666    4682(68)          4631.2090         4588.8677      
  4038    86.5860    4704(69)          4628.4111         4589.3296      
  4039    86.6055    4693(69)          4626.0220         4589.7944      
  4040    86.6249    4621(68)          4623.9976         4590.2568      
  4041    86.6444    4666(68)          4622.2593         4590.7212      
  4042    86.6638    4555(67)          4620.7837         4591.1836      
  4043    86.6833    4557(68)          4619.5186         4591.6484      
  4044    86.7027    4662(68)          4618.4482         4592.1108      
  4045    86.7222    4707(69)          4617.5366         4592.5757      
  4046    86.7416    4644(68)          4616.7729         4593.0376      
  4047    86.7611    4590(68)          4616.1333         4593.5024      
  4048    86.7805    4613(68)          4615.6089         4593.9648      
  4049    86.8000    4554(67)          4615.1826         4594.4292      
  4050    86.8194    4578(68)          4614.8491         4594.8916      
  4051    86.8389    4669(68)          4614.5967         4595.3564      
  4052    86.8583    4593(68)          4614.4199         4595.8188      
  4053    86.8778    4648(68)          4614.3105         4596.2832      
  4054    86.8972    4579(68)          4614.2651         4596.7456      
  4055    86.9167    4499(67)          4614.2788         4597.2104      
  4056    86.9361    4442(67)          4614.3433         4597.6685      
  4057    86.9556    4571(68)          4614.0669         4597.7358      
  4058    86.9750    4651(68)          4613.8413         4597.8022      
  4059    86.9944    4551(67)          4613.6636         4597.8691      
  4060    87.0139    4603(68)          4613.5312         4597.9360      
  4061    87.0333    4662(68)          4613.4453         4598.0029      
  4062    87.0528    4595(68)          4613.4038         4598.0698      
  4063    87.0722    4670(68)          4613.4077         4598.1367      
  4064    87.0917    4778(69)          4613.4575         4598.2036      
  4065    87.1111    4620(68)          4613.5537         4598.2705      
  4066    87.1306    4730(69)          4613.6982         4598.3374      
  4067    87.1500    4580(68)          4613.8931         4598.4043      
  4068    87.1695    4657(68)          4614.1416         4598.4712      
  4069    87.1889    4594(68)          4614.4458         4598.5381      
  4070    87.2084    4651(68)          4614.8506         4598.6050      
  4071    87.2278    4490(67)          4615.3164         4598.6719      
  4072    87.2473    4568(68)          4615.8252         4598.7388      
  4073    87.2667    4444(67)          4616.4126         4598.8057      
  4074    87.2862    4586(68)          4617.0581         4598.8726      
  4075    87.3056    4645(68)          4617.8340         4598.9395      
  4076    87.3251    4582(68)          4618.7378         4599.0063      
  4077    87.3445    4682(68)          4619.7456         4599.0732      
  4078    87.3640    4607(68)          4620.9414         4599.1401      
  4079    87.3834    4577(68)          4622.3140         4599.2070      
  4080    87.4029    4595(68)          4623.9097         4599.2739      
  4081    87.4223    4634(68)          4625.7559         4599.3408      
  4082    87.4418    4681(68)          4627.9233         4599.4077      
  4083    87.4612    4547(67)          4630.4639         4599.4746      
  4084    87.4807    4612(68)          4633.5244         4599.5415      
  4085    87.5001    4592(68)          4637.2129         4599.6084      
  4086    87.5196    4681(68)          4641.8247         4599.6753      
  4087    87.5390    4699(69)          4647.8247         4599.7422      
  4088    87.5585    4732(69)          4656.1812         4599.8091      
  4089    87.5779    4647(68)          4668.4678         4599.8760      
  4090    87.5974    4559(68)          4687.4883         4599.9429      
  4091    87.6168    4631(68)          4716.9966         4600.0098      
  4092    87.6363    4688(68)          4762.4976         4600.0767      
  4093    87.6557    4659(68)          4829.0332         4600.1436      
  4094    87.6752    4943(70)          4921.7441         4600.2104      
  4095    87.6946    4930(70)          5040.5771         4600.2773      
  4096    87.7141    5285(73)          5181.3535         4600.3442      
  4097    87.7335    5347(73)          5328.0576         4600.4111      
  4098    87.7530    5492(74)          5456.9370         4600.4780      
  4099    87.7724    5378(73)          5537.5996         4600.5449      
  4100    87.7919    5650(75)          5554.2578         4600.6118      
  4101    87.8113    5295(73)          5505.0630         4600.6787      
  4102    87.8308    5143(72)          5402.7456         4600.7456      
  4103    87.8502    4996(71)          5271.7983         4600.8125      
  4104    87.8697    4887(70)          5138.3691         4600.8794      
  4105    87.8891    4858(70)          5025.4390         4600.9463      
  4106    87.9086    4981(71)          4944.3706         4601.0132      
  4107    87.9280    4896(70)          4900.9141         4601.0801      
  4108    87.9475    4967(70)          4894.1626         4601.1470      
  4109    87.9669    4960(70)          4919.8071         4601.2139      
  4110    87.9864    5063(71)          4970.1094         4601.2808      
  4111    88.0058    4975(71)          5032.6401         4601.3477      
  4112    88.0253    5104(71)          5091.7510         4601.4146      
  4113    88.0447    5138(72)          5128.9937         4601.4814      
  4114    88.0642    5014(71)          5134.3286         4601.5483      
  4115    88.0836    5056(71)          5105.2588         4601.6152      
  4116    88.1031    4864(70)          5047.3623         4601.6821      
  4117    88.1225    4811(69)          4972.5532         4601.7490      
  4118    88.1420    4741(69)          4893.7710         4601.8159      
  4119    88.1614    4620(68)          4822.5137         4601.8828      
  4120    88.1808    4770(69)          4763.9390         4601.9492      
  4121    88.2003    4869(70)          4719.1704         4602.0166      
  4122    88.2197    4814(69)          4687.4023         4602.0830      
  4123    88.2392    4653(68)          4665.7183         4602.1504      
  4124    88.2586    4640(68)          4651.5015         4602.2168      
  4125    88.2781    4614(68)          4642.1294         4602.2842      
  4126    88.2975    4584(68)          4635.8662         4602.3506      
  4127    88.3170    4469(67)          4631.4258         4602.4175      
  4128    88.3364    4668(68)          4628.1260         4602.4844      
  4129    88.3559    4647(68)          4625.5161         4602.5513      
  4130    88.3753    4593(68)          4623.3945         4602.6182      
  4131    88.3948    4499(67)          4621.6089         4602.6851      
  4132    88.4142    4445(67)          4620.0488         4602.7012      
  4133    88.4337    4671(68)          4615.5049         4599.5254      
  4134    88.4531    4659(68)          4611.1592         4596.3643      
  4135    88.4726    4708(69)          4606.9399         4593.1870      
  4136    88.4920    4699(69)          4602.8682         4590.0259      
  4137    88.5115    4604(68)          4598.8833         4586.8486      
  4138    88.5309    4543(67)          4595.0117         4583.6875      
  4139    88.5504    4503(67)          4591.2021         4580.5103      
  4140    88.5698    4506(67)          4587.4844         4577.3506      
  4141    88.5893    4673(68)          4583.8101         4574.1733      
  4142    88.6087    4547(67)          4580.2109         4571.0122      
  4143    88.6282    4640(68)          4576.6455         4567.8350      
  4144    88.6476    4640(68)          4573.1460         4564.6743      
  4145    88.6671    4656(68)          4569.6724         4561.4971      
  4146    88.6865    4617(68)          4566.2593         4558.3369      
  4147    88.7060    4583(68)          4562.8687         4555.1597      
  4148    88.7254    4613(68)          4559.5352         4551.9990      
  4149    88.7449    4638(68)          4556.2241         4548.8218      
  4150    88.7643    4598(68)          4552.9707         4545.6606      
  4151    88.7838    4641(68)          4549.7437         4542.4834      
  4152    88.8032    4645(68)          4546.5796         4539.3223      
  4153    88.8227    4563(68)          4543.4531         4536.1465      
  4154    88.8421    4682(68)          4540.4004         4532.9854      
  4155    88.8616    4681(68)          4537.4053         4529.8081      
  4156    88.8810    4478(67)          4534.5410         4526.6675      
  4157    88.9005    4634(68)          4535.8120         4527.5239      
  4158    88.9199    4630(68)          4537.2905         4528.3765      
  4159    88.9394    4576(68)          4539.1318         4529.2329      
  4160    88.9588    4569(68)          4541.5576         4530.0845      
  4161    88.9783    4563(68)          4544.9727         4530.9414      
  4162    88.9977    4633(68)          4549.8574         4531.7935      
  4163    89.0172    4612(68)          4556.8740         4532.6499      
  4164    89.0366    4567(68)          4566.5078         4533.5024      
  4165    89.0561    4642(68)          4579.1318         4534.3589      
  4166    89.0755    4597(68)          4594.3237         4535.2109      
  4167    89.0950    4642(68)          4611.1050         4536.0674      
  4168    89.1144    4536(67)          4627.0659         4536.9194      
  4169    89.1339    4658(68)          4639.0742         4537.7764      
  4170    89.1533    4628(68)          4643.7334         4538.6284      
  4171    89.1728    4561(68)          4639.8223         4539.4849      
  4172    89.1922    4665(68)          4629.1206         4540.3374      
  4173    89.2117    4606(68)          4614.9961         4541.1934      
  4174    89.2311    4564(68)          4600.8364         4542.0454      
  4175    89.2506    4658(68)          4588.7524         4542.9023      
  4176    89.2700    4557(68)          4580.1113         4543.7544      
  4177    89.2895    4590(68)          4575.3267         4544.6108      
  4178    89.3089    4595(68)          4574.4316         4545.4634      
  4179    89.3284    4481(67)          4577.0562         4546.3198      
  4180    89.3478    4532(67)          4582.5508         4547.1719      
  4181    89.3673    4545(67)          4590.0615         4548.0283      
  4182    89.3867    4646(68)          4598.2158         4548.8804      
  4183    89.4061    4607(68)          4605.6299         4549.7329      
  4184    89.4256    4556(67)          4609.6860         4550.5894      
  4185    89.4450    4584(68)          4609.3662         4551.4414      
  4186    89.4645    4655(68)          4605.0190         4552.2979      
  4187    89.4839    4670(68)          4597.9634         4553.1499      
  4188    89.5034    4608(68)          4590.0581         4554.0063      
  4189    89.5228    4669(68)          4582.7280         4554.8589      
  4190    89.5423    4663(68)          4576.6567         4555.7153      
  4191    89.5617    4591(68)          4572.1743         4556.5674      
  4192    89.5812    4612(68)          4569.1611         4557.4243      
  4193    89.6006    4645(68)          4567.3833         4558.2759      
  4194    89.6201    4560(68)          4566.4966         4559.1328      
  4195    89.6395    4551(67)          4566.2153         4559.9849      
  4196    89.6590    4552(67)          4566.3110         4560.8413      
  4197    89.6784    4625(68)          4566.4243         4561.6938      
  4198    89.6979    4591(68)          4566.8755         4562.5503      
  4199    89.7173    4671(68)          4567.1475         4563.4019      
  4200    89.7368    4534(67)          4567.8306         4564.2588      
  4201    89.7562    4578(68)          4568.4854         4565.1108      
  4202    89.7757    4649(68)          4569.1748         4565.9673      
  4203    89.7951    4628(68)          4569.8853         4566.8198      
  4204    89.8146    4502(67)          4570.6201         4567.6763      
  4205    89.8340    4608(68)          4571.3682         4568.5283      
  4206    89.8535    4596(68)          4572.1348         4569.3848      
  4207    89.8729    4631(68)          4572.9097         4570.2368      
  4208    89.8924    4558(68)          4573.7007         4571.0938      
  4209    89.9118    4651(68)          4574.4966         4571.9458      
  4210    89.9313    4567(68)          4575.3047         4572.8022      
  4211    89.9507    4569(68)          4575.9722         4573.6548      
  4212    89.9702    4485(67)          4576.7358         4574.5112      
  4213    89.9896    4599(68)          4577.5537         4575.3628      
  4214    90.0091    4628(68)          4578.2451         4576.2197      
  4215    90.0285    4561(68)          4579.0884         4577.0718      
  4216    90.0480    4521(67)          4579.9404         4577.9282      
  4217    90.0674    4613(68)          4580.7930         4578.7808      
  4218    90.0869    4587(68)          4581.6538         4579.6372      
  4219    90.1063    4612(68)          4582.5142         4580.4893      
  4220    90.1258    4496(67)          4583.3823         4581.3457      
  4221    90.1452    4700(69)          4584.2505         4582.1978      
  4222    90.1647    4599(68)          4585.1265         4583.0542      
  4223    90.1841    4430(67)          4585.9912         4583.8960      
  4224    90.2036    4645(68)          4585.8086         4583.6870      
  4225    90.2230    4599(68)          4585.6309         4583.4790      
  4226    90.2425    4585(68)          4585.4556         4583.2700      
  4227    90.2619    4646(68)          4585.2856         4583.0625      
  4228    90.2814    4576(68)          4585.1177         4582.8535      
  4229    90.3008    4589(68)          4584.9541         4582.6455      
  4230    90.3203    4550(67)          4584.7939         4582.4365      
  4231    90.3397    4584(68)          4584.6387         4582.2285      
  4232    90.3592    4644(68)          4584.4873         4582.0200      
  4233    90.3786    4606(68)          4584.3403         4581.8120      
  4234    90.3981    4694(69)          4584.1973         4581.6030      
  4235    90.4175    4601(68)          4584.0596         4581.3950      
  4236    90.4370    4563(68)          4583.9272         4581.1865      
  4237    90.4564    4528(67)          4583.7998         4580.9785      
  4238    90.4759    4719(69)          4583.6777         4580.7695      
  4239    90.4953    4534(67)          4583.5625         4580.5615      
  4240    90.5148    4645(68)          4583.4531         4580.3525      
  4241    90.5342    4530(67)          4583.3521         4580.1450      
  4242    90.5537    4651(68)          4583.2573         4579.9360      
  4243    90.5731    4681(68)          4583.1709         4579.7280      
  4244    90.5926    4520(67)          4583.0933         4579.5190      
  4245    90.6120    4518(67)          4583.0259         4579.3115      
  4246    90.6314    4534(67)          4582.9678         4579.1035      
  4247    90.6509    4648(68)          4582.9214         4578.8945      
  4248    90.6703    4706(69)          4582.8872         4578.6865      
  4249    90.6898    4567(68)          4582.8667         4578.4780      
  4250    90.7092    4584(68)          4582.8608         4578.2700      
  4251    90.7287    4674(68)          4582.9170         4578.0610      
  4252    90.7481    4648(68)          4582.9722         4577.8530      
  4253    90.7676    4567(68)          4583.0400         4577.6445      
  4254    90.7870    4443(67)          4583.1260         4577.4365      
  4255    90.8065    4517(67)          4583.2236         4577.2275      
  4256    90.8259    4736(69)          4583.3481         4577.0195      
  4257    90.8454    4661(68)          4583.5049         4576.8105      
  4258    90.8648    4658(68)          4583.6963         4576.6030      
  4259    90.8843    4507(67)          4583.9277         4576.3940      
  4260    90.9037    4613(68)          4584.2031         4576.1860      
  4261    90.9232    4479(67)          4584.5312         4575.9771      
  4262    90.9426    4634(68)          4584.9170         4575.7695      
  4263    90.9621    4651(68)          4585.3726         4575.5605      
  4264    90.9815    4538(67)          4585.9043         4575.3525      
  4265    91.0010    4626(68)          4586.5508         4575.1436      
  4266    91.0204    4629(68)          4587.2993         4574.9360      
  4267    91.0399    4706(69)          4588.1646         4574.7271      
  4268    91.0593    4603(68)          4589.1777         4574.5190      
  4269    91.0788    4566(68)          4590.3799         4574.3101      
  4270    91.0982    4565(68)          4591.7529         4574.1021      
  4271    91.1177    4604(68)          4593.4160         4573.8931      
  4272    91.1371    4761(69)          4595.4639         4573.6855      
  4273    91.1566    4545(67)          4598.1626         4573.4766      
  4274    91.1760    4631(68)          4602.0469         4573.2686      
  4275    91.1955    4643(68)          4606.6240         4573.0596      
  4276    91.2149    4588(68)          4613.0938         4572.8521      
  4277    91.2344    4672(68)          4622.9766         4572.6431      
  4278    91.2538    4777(69)          4637.9556         4572.4351      
  4279    91.2733    4599(68)          4660.9878         4572.2261      
  4280    91.2927    4756(69)          4695.0679         4572.0186      
  4281    91.3122    4680(68)          4743.6797         4571.8096      
  4282    91.3316    4770(69)          4808.3579         4571.6016      
  4283    91.3511    4801(69)          4889.4243         4571.3926      
  4284    91.3705    4888(70)          4981.9839         4571.1851      
  4285    91.3900    5114(72)          5077.7388         4570.9761      
  4286    91.4094    5074(71)          5160.7900         4570.7681      
  4287    91.4289    5280(73)          5214.1387         4570.5591      
  4288    91.4483    5373(73)          5225.2607         4570.3511      
  4289    91.4678    5289(73)          5195.1689         4570.1426      
  4290    91.4872    5102(71)          5133.4639         4569.9346      
  4291    91.5067    4940(70)          5052.6523         4569.7256      
  4292    91.5261    4920(70)          4967.4556         4569.5176      
  4293    91.5456    4676(68)          4889.4429         4569.3091      
  4294    91.5650    4890(70)          4828.2734         4569.1011      
  4295    91.5845    4798(69)          4787.9771         4568.8921      
  4296    91.6039    4901(70)          4770.2930         4568.6841      
  4297    91.6234    4843(70)          4773.9297         4568.4751      
  4298    91.6428    4986(71)          4795.7725         4568.2676      
  4299    91.6623    4947(70)          4830.9917         4568.0586      
  4300    91.6817    4939(70)          4872.0459         4567.8506      
  4301    91.7012    4955(70)          4909.6562         4567.6416      
  4302    91.7206    5028(71)          4932.8867         4567.4341      
  4303    91.7401    5025(71)          4934.8564         4567.2251      
  4304    91.7595    4999(71)          4915.4121         4567.0171      
  4305    91.7790    4914(70)          4879.1597         4566.8081      
  4306    91.7984    4832(70)          4832.8608         4566.6006      
  4307    91.8179    4919(70)          4782.8677         4566.3916      
  4308    91.8373    4877(70)          4735.7407         4566.1836      
  4309    91.8567    4558(68)          4695.1250         4565.9756      
  4310    91.8762    4772(69)          4662.4648         4565.7666      
  4311    91.8956    4657(68)          4637.9751         4565.5591      
  4312    91.9151    4684(68)          4620.2944         4565.3501      
  4313    91.9345    4651(68)          4608.0845         4565.1421      
  4314    91.9540    4657(68)          4599.7275         4564.9331      
  4315    91.9734    4654(68)          4594.0576         4564.7256      
  4316    91.9929    4619(68)          4590.0776         4564.5166      
  4317    92.0123    4707(69)          4587.1943         4564.3086      
  4318    92.0318    4546(67)          4584.9780         4564.0996      
  4319    92.0512    4652(68)          4583.2129         4563.8921      
  4320    92.0707    4552(67)          4581.7407         4563.6831      
  4321    92.0901    4611(68)          4580.4971         4563.4751      
  4322    92.1096    4535(67)          4579.4199         4563.2661      
  4323    92.1290    4513(67)          4578.4893         4563.0581      
  4324    92.1485    4734(69)          4577.6729         4562.8496      
  4325    92.1679    4557(68)          4576.9619         4562.6416      
  4326    92.1874    4480(67)          4576.3594         4562.4551      
  4327    92.2068    4608(68)          4576.6880         4563.1191      
  4328    92.2263    4514(67)          4577.0898         4563.7866      
  4329    92.2457    4650(68)          4577.5552         4564.4507      
  4330    92.2652    4575(68)          4578.0830         4565.1182      
  4331    92.2846    4597(68)          4578.6650         4565.7817      
  4332    92.3041    4572(68)          4579.3047         4566.4492      
  4333    92.3235    4552(67)          4579.9951         4567.1133      
  4334    92.3430    4635(68)          4580.7417         4567.7808      
  4335    92.3624    4657(68)          4581.5376         4568.4448      
  4336    92.3819    4666(68)          4582.3936         4569.1123      
  4337    92.4013    4597(68)          4583.3022         4569.7764      
  4338    92.4208    4601(68)          4584.2769         4570.4434      
  4339    92.4402    4545(67)          4585.3130         4571.1074      
  4340    92.4597    4670(68)          4586.4287         4571.7749      
  4341    92.4791    4502(67)          4587.6221         4572.4390      
  4342    92.4986    4628(68)          4588.9194         4573.1064      
  4343    92.5180    4583(68)          4590.3281         4573.7705      
  4344    92.5375    4589(68)          4591.8979         4574.4380      
  4345    92.5569    4527(67)          4593.6724         4575.1016      
  4346    92.5764    4544(67)          4595.7769         4575.7690      
  4347    92.5958    4601(68)          4598.3711         4576.4331      
  4348    92.6153    4556(67)          4601.7744         4577.1006      
  4349    92.6347    4590(68)          4606.3887         4577.7646      
  4350    92.6542    4617(68)          4612.8540         4578.4321      
  4351    92.6736    4661(68)          4621.8003         4579.0962      
  4352    92.6931    4694(69)          4633.9985         4579.7632      
  4353    92.7125    4742(69)          4649.7983         4580.4272      
  4354    92.7320    4725(69)          4669.3413         4581.0947      
  4355    92.7514    4722(69)          4691.6489         4581.7588      
  4356    92.7709    4796(69)          4715.1230         4582.4263      
  4357    92.7903    4730(69)          4736.5337         4583.0903      
  4358    92.8098    4907(70)          4752.3418         4583.7578      
  4359    92.8292    4731(69)          4759.3452         4584.4214      
  4360    92.8487    4795(69)          4756.8286         4585.0889      
  4361    92.8681    4777(69)          4746.4155         4585.7529      
  4362    92.8876    4762(69)          4731.0337         4586.4204      
  4363    92.9070    4663(68)          4714.2769         4587.0845      
  4364    92.9265    4774(69)          4699.2451         4587.7520      
  4365    92.9459    4639(68)          4687.9702         4588.4155      
  4366    92.9654    4702(69)          4681.7578         4589.0830      
  4367    92.9848    4707(69)          4681.5684         4589.7471      
  4368    93.0043    4789(69)          4687.2393         4590.4146      
  4369    93.0237    4665(68)          4698.7754         4591.0786      
  4370    93.0431    4838(70)          4716.3389         4591.7427      
  4371    93.0626    4764(69)          4740.4180         4592.4102      
  4372    93.0820    4820(69)          4771.6465         4593.0737      
  4373    93.1015    5030(71)          4812.1660         4593.7412      
  4374    93.1209    4834(70)          4864.7920         4594.4053      
  4375    93.1404    4906(70)          4935.1694         4595.0728      
  4376    93.1598    4855(70)          5028.6787         4595.7368      
  4377    93.1793    4982(71)          5151.1426         4596.4043      
  4378    93.1987    5221(72)          5301.9106         4597.0679      
  4379    93.2182    5549(74)          5476.2896         4597.7354      
  4380    93.2376    5804(76)          5656.2627         4598.3994      
  4381    93.2571    6165(79)          5816.8350         4599.0669      
  4382    93.2765    6219(79)          5922.8965         4599.7310      
  4383    93.2960    5879(77)          5947.4653         4600.3984      
  4384    93.3154    5834(76)          5884.8843         4601.0625      
  4385    93.3349    5449(74)          5753.4482         4601.7300      
  4386    93.3543    5284(73)          5585.1401         4602.3936      
  4387    93.3738    5242(72)          5408.3047         4603.0610      
  4388    93.3932    5113(72)          5248.7549         4603.7251      
  4389    93.4127    5061(71)          5121.0205         4604.3926      
  4390    93.4321    5097(71)          5034.9282         4605.0566      
  4391    93.4516    5073(71)          4992.1909         4605.7241      
  4392    93.4710    5106(71)          4991.1523         4606.3877      
  4393    93.4905    5061(71)          5027.3955         4607.0552      
  4394    93.5099    5352(73)          5092.1948         4607.7192      
  4395    93.5294    5280(73)          5174.6396         4608.3867      
  4396    93.5488    5377(73)          5258.7666         4609.0508      
  4397    93.5683    5381(73)          5326.1494         4609.7183      
  4398    93.5877    5558(75)          5357.3750         4610.3823      
  4399    93.6072    5431(74)          5342.4009         4611.0493      
  4400    93.6266    5228(72)          5284.9014         4611.7134      
  4401    93.6461    5049(71)          5197.9722         4612.3809      
  4402    93.6655    4983(71)          5098.5000         4613.0449      
  4403    93.6850    4974(71)          4999.2881         4613.7124      
  4404    93.7044    5045(71)          4910.9131         4614.3765      
  4405    93.7239    4890(70)          4837.5405         4615.0439      
  4406    93.7433    4856(70)          4781.1465         4615.7080      
  4407    93.7628    4771(69)          4739.7041         4616.3750      
  4408    93.7822    4876(70)          4710.7310         4617.0391      
  4409    93.8017    4695(69)          4691.1548         4617.7065      
  4410    93.8211    4775(69)          4678.1880         4618.3706      
  4411    93.8406    4690(68)          4669.4102         4619.0381      
  4412    93.8600    4713(69)          4663.4805         4619.7021      
  4413    93.8795    4660(68)          4659.2407         4620.3696      
  4414    93.8989    4640(68)          4656.1118         4621.0332      
  4415    93.9184    4701(69)          4653.6914         4621.7007      
  4416    93.9378    4629(68)          4651.7900         4622.3647      
  4417    93.9573    4719(69)          4650.2593         4623.0322      
  4418    93.9767    4713(69)          4649.0337         4623.6963      
  4419    93.9962    4642(68)          4648.0469         4624.3638      
  4420    94.0156    4626(68)          4647.2671         4625.0278      
  4421    94.0351    4706(69)          4646.6567         4625.6953      
  4422    94.0545    4616(68)          4646.1973         4626.3589      
  4423    94.0740    4622(68)          4645.8647         4627.0264      
  4424    94.0934    4561(68)          4645.6455         4627.6904      
  4425    94.1129    4627(68)          4645.5244         4628.3579      
  4426    94.1323    4546(67)          4645.4917         4629.0220      
  4427    94.1518    4624(68)          4645.5366         4629.6895      
  4428    94.1712    4537(67)          4645.6514         4630.3535      
  4429    94.1907    4613(68)          4645.8296         4631.0205      
  4430    94.2101    4620(68)          4646.0654         4631.6846      
  4431    94.2296    4639(68)          4646.3564         4632.3521      
  4432    94.2490    4625(68)          4646.7344         4633.0161      
  4433    94.2684    4490(67)          4647.0376         4633.5854      
  4434    94.2879    4570(68)          4643.7798         4630.5342      
  4435    94.3073    4612(68)          4640.5508         4627.4985      
  4436    94.3268    4702(69)          4637.3711         4624.4478      
  4437    94.3462    4639(68)          4634.2207         4621.4121      
  4438    94.3657    4501(67)          4631.0923         4618.3608      
  4439    94.3851    4633(68)          4628.0181         4615.3262      
  4440    94.4046    4578(68)          4624.9658         4612.2754      
  4441    94.4240    4521(67)          4621.9663         4609.2397      
  4442    94.4435    4702(69)          4618.9902         4606.1885      
  4443    94.4629    4695(69)          4616.0698         4603.1528      
  4444    94.4824    4595(68)          4613.1768         4600.1016      
  4445    94.5018    4584(68)          4610.3442         4597.0674      
  4446    94.5213    4492(67)          4607.5991         4594.0723      
  4447    94.5407    4535(67)          4607.6333         4593.7939      
  4448    94.5602    4653(68)          4607.7183         4593.5142      
  4449    94.5796    4743(69)          4607.8784         4593.2358      
  4450    94.5991    4551(67)          4608.0840         4592.9565      
  4451    94.6185    4667(68)          4608.3760         4592.6782      
  4452    94.6380    4561(68)          4608.7397         4592.3984      
  4453    94.6574    4701(69)          4609.1963         4592.1201      
  4454    94.6769    4594(68)          4609.7734         4591.8403      
  4455    94.6963    4663(68)          4610.5210         4591.5620      
  4456    94.7158    4666(68)          4611.3579         4591.2822      
  4457    94.7352    4636(68)          4612.5308         4591.0039      
  4458    94.7547    4559(68)          4614.0742         4590.7241      
  4459    94.7741    4509(67)          4615.5254         4590.4463      
  4460    94.7936    4596(68)          4617.2881         4590.1665      
  4461    94.8130    4701(69)          4619.4355         4589.8882      
  4462    94.8325    4601(68)          4622.1416         4589.6084      
  4463    94.8519    4564(68)          4625.6362         4589.3301      
  4464    94.8714    4709(69)          4630.3950         4589.0503      
  4465    94.8908    4577(68)          4637.0942         4588.7720      
  4466    94.9103    4622(68)          4646.9219         4588.4922      
  4467    94.9297    4656(68)          4661.4995         4588.2139      
  4468    94.9492    4730(69)          4683.2783         4587.9341      
  4469    94.9686    4715(69)          4714.7471         4587.6558      
  4470    94.9881    4784(69)          4759.1357         4587.3765      
  4471    95.0075    4768(69)          4818.4458         4587.0981      
  4472    95.0270    4907(70)          4894.3784         4586.8184      
  4473    95.0464    5113(72)          4984.8257         4586.5400      
  4474    95.0659    5179(72)          5086.1963         4586.2603      
  4475    95.0853    5396(73)          5188.0225         4585.9819      
  4476    95.1048    5436(74)          5278.5386         4585.7021      
  4477    95.1242    5533(74)          5343.4399         4585.4238      
  4478    95.1437    5710(76)          5373.7188         4585.1440      
  4479    95.1631    5550(74)          5364.8027         4584.8662      
  4480    95.1826    5309(73)          5318.0396         4584.5864      
  4481    95.2020    5101(71)          5241.9912         4584.3081      
  4482    95.2215    4983(71)          5149.2227         4584.0283      
  4483    95.2409    5073(71)          5055.1436         4583.7500      
  4484    95.2604    4942(70)          4970.9033         4583.4702      
  4485    95.2798    5029(71)          4905.4307         4583.1919      
  4486    95.2993    5031(71)          4862.2861         4582.9121      
  4487    95.3187    4962(70)          4843.0786         4582.6338      
  4488    95.3382    5046(71)          4846.2412         4582.3540      
  4489    95.3576    4878(70)          4868.3047         4582.0757      
  4490    95.3771    5022(71)          4904.0747         4581.7959      
  4491    95.3965    5175(72)          4945.7275         4581.5176      
  4492    95.4160    5131(72)          4984.5503         4581.2383      
  4493    95.4354    5124(72)          5012.7056         4580.9600      
  4494    95.4549    5124(72)          5023.9336         4580.6802      
  4495    95.4743    5066(71)          5015.0640         4580.4019      
  4496    95.4937    5066(71)          4986.6445         4580.1235      
  4497    95.5132    4902(70)          4942.0942         4579.8438      
  4498    95.5326    4943(70)          4888.3916         4579.5654      
  4499    95.5521    4841(70)          4832.0703         4579.2856      
  4500    95.5715    4839(70)          4779.4492         4579.0073      
  4501    95.5910    4751(69)          4733.5688         4578.7280      
  4502    95.6104    4682(68)          4696.4092         4578.4497      
  4503    95.6299    4712(69)          4667.5806         4578.1699      
  4504    95.6493    4746(69)          4646.4062         4577.8916      
  4505    95.6688    4624(68)          4631.2319         4577.6118      
  4506    95.6882    4741(69)          4620.6890         4577.3335      
  4507    95.7077    4691(68)          4613.2529         4577.0537      
  4508    95.7271    4633(68)          4607.7778         4576.7754      
  4509    95.7466    4744(69)          4603.9712         4576.4956      
  4510    95.7660    4659(68)          4601.1118         4576.2173      
  4511    95.7855    4564(68)          4598.7725         4575.9375      
  4512    95.8049    4716(69)          4596.8896         4575.6597      
  4513    95.8244    4600(68)          4595.2783         4575.3799      
  4514    95.8438    4683(68)          4593.8892         4575.1016      
  4515    95.8633    4583(68)          4592.6646         4574.8218      
  4516    95.8827    4676(68)          4591.5894         4574.5435      
  4517    95.9022    4518(67)          4590.6396         4574.2720      
  4518    95.9216    4650(68)          4590.3257         4574.5254      
  4519    95.9411    4643(68)          4590.1060         4574.7803      
  4520    95.9605    4654(68)          4589.9731         4575.0337      
  4521    95.9800    4579(68)          4589.9189         4575.2886      
  4522    95.9994    4684(68)          4589.9390         4575.5425      
  4523    96.0189    4678(68)          4590.0293         4575.7974      
  4524    96.0383    4669(68)          4590.1860         4576.0508      
  4525    96.0578    4661(68)          4590.4106         4576.3057      
  4526    96.0772    4655(68)          4590.7002         4576.5591      
  4527    96.0967    4644(68)          4591.0605         4576.8140      
  4528    96.1161    4675(68)          4591.4902         4577.0674      
  4529    96.1356    4638(68)          4592.0000         4577.3223      
  4530    96.1550    4586(68)          4592.5928         4577.5757      
  4531    96.1745    4568(68)          4593.2881         4577.8306      
  4532    96.1939    4543(67)          4594.1001         4578.0840      
  4533    96.2134    4564(68)          4595.0752         4578.3389      
  4534    96.2328    4646(68)          4596.2671         4578.5923      
  4535    96.2523    4610(68)          4597.7954         4578.8472      
  4536    96.2717    4568(68)          4599.8193         4579.1006      
  4537    96.2912    4579(68)          4602.6294         4579.3555      
  4538    96.3106    4610(68)          4606.5757         4579.6089      
  4539    96.3301    4602(68)          4612.2012         4579.8638      
  4540    96.3495    4645(68)          4620.0234         4580.1177      
  4541    96.3690    4559(68)          4630.6953         4580.3726      
  4542    96.3884    4677(68)          4644.5352         4580.6260      
  4543    96.4079    4604(68)          4661.7891         4580.8809      
  4544    96.4273    4796(69)          4681.8608         4581.1343      
  4545    96.4468    4773(69)          4704.1885         4581.3892      
  4546    96.4662    4677(68)          4725.7783         4581.6426      
  4547    96.4857    4769(69)          4744.8726         4581.8975      
  4548    96.5051    4672(68)          4757.6074         4582.1509      
  4549    96.5246    4814(69)          4762.5747         4582.4058      
  4550    96.5440    4672(68)          4759.5205         4582.6592      
  4551    96.5635    4703(69)          4749.3501         4582.9141      
  4552    96.5829    4811(69)          4734.4551         4583.1675      
  4553    96.6024    4640(68)          4717.3091         4583.4224      
  4554    96.6218    4623(68)          4700.7168         4583.6763      
  4555    96.6413    4743(69)          4686.6890         4583.9307      
  4556    96.6607    4658(68)          4676.8506         4584.1846      
  4557    96.6802    4616(68)          4671.9531         4584.4395      
  4558    96.6996    4619(68)          4672.4219         4584.6929      
  4559    96.7190    4695(69)          4678.2993         4584.9463      
  4560    96.7385    4605(68)          4689.5996         4585.2012      
  4561    96.7579    4616(68)          4706.1475         4585.4546      
  4562    96.7774    4844(70)          4728.3818         4585.7095      
  4563    96.7968    4810(69)          4756.1855         4585.9629      
  4564    96.8163    4804(69)          4790.4189         4586.2178      
  4565    96.8357    4793(69)          4832.5361         4586.4712      
  4566    96.8552    4802(69)          4885.5205         4586.7261      
  4567    96.8746    4832(70)          4951.3208         4586.9800      
  4568    96.8941    4816(69)          5032.2983         4587.2344      
  4569    96.9135    5074(71)          5126.7739         4587.4883      
  4570    96.9330    5211(72)          5231.0635         4587.7432      
  4571    96.9524    5225(72)          5334.9258         4587.9966      
  4572    96.9719    5558(75)          5426.1611         4588.2515      
  4573    96.9913    5427(74)          5488.4023         4588.5049      
  4574    97.0108    5175(72)          5508.4238         4588.7598      
  4575    97.0302    5316(73)          5479.3921         4589.0132      
  4576    97.0497    5268(73)          5405.9448         4589.2681      
  4577    97.0691    5037(71)          5303.8013         4589.5215      
  4578    97.0886    4957(70)          5190.3486         4589.7764      
  4579    97.1080    4932(70)          5082.3101         4590.0298      
  4580    97.1275    4943(70)          4989.7378         4590.2847      
  4581    97.1469    4995(71)          4920.2329         4590.5381      
  4582    97.1664    4873(70)          4876.1772         4590.7930      
  4583    97.1858    4883(70)          4858.2891         4591.0469      
  4584    97.2053    4770(69)          4864.4907         4591.3018      
  4585    97.2247    4906(70)          4891.0923         4591.5552      
  4586    97.2442    4835(70)          4933.1377         4591.8101      
  4587    97.2636    4926(70)          4983.3330         4592.0635      
  4588    97.2831    5114(72)          5033.7412         4592.3184      
  4589    97.3025    5077(71)          5074.5122         4592.5718      
  4590    97.3220    5043(71)          5096.7847         4592.8267      
  4591    97.3414    5035(71)          5094.3506         4593.0801      
  4592    97.3609    4965(70)          5065.7935         4593.3350      
  4593    97.3803    4758(69)          5016.2671         4593.5884      
  4594    97.3998    4750(69)          4954.6025         4593.8433      
  4595    97.4192    4829(69)          4890.3291         4594.0967      
  4596    97.4387    4796(69)          4829.4863         4594.3516      
  4597    97.4581    4828(69)          4776.8120         4594.6055      
  4598    97.4776    4793(69)          4733.6455         4594.8599      
  4599    97.4970    4639(68)          4700.5093         4595.1138      
  4600    97.5165    4695(69)          4676.0352         4595.3682      
  4601    97.5359    4736(69)          4658.8403         4595.6221      
  4602    97.5554    4664(68)          4646.9722         4595.8770      
  4603    97.5748    4570(68)          4638.9692         4596.1304      
  4604    97.5943    4691(68)          4633.4888         4596.3853      
  4605    97.6137    4635(68)          4629.6870         4596.6387      
  4606    97.6332    4668(68)          4626.8218         4596.8936      
  4607    97.6526    4743(69)          4624.7290         4597.1470      
  4608    97.6721    4639(68)          4623.1016         4597.4019      
  4609    97.6915    4697(69)          4621.6851         4597.6553      
  4610    97.7110    4574(68)          4620.6265         4597.9102      
  4611    97.7304    4695(69)          4619.7197         4598.1636      
  4612    97.7499    4623(68)          4619.0161         4598.4185      
  4613    97.7693    4731(69)          4618.4521         4598.6719      
  4614    97.7888    4644(68)          4618.0312         4598.9268      
  4615    97.8082    4562(68)          4617.6890         4599.1807      
  4616    97.8277    4530(67)          4617.4561         4599.4355      
  4617    97.8471    4569(68)          4617.3032         4599.6890      
  4618    97.8666    4569(68)          4617.2095         4599.9434      
  4619    97.8860    4512(67)          4617.1855         4600.1973      
  4620    97.9055    4755(69)          4617.2256         4600.4521      
  4621    97.9249    4727(69)          4617.3247         4600.7056      
  4622    97.9443    4751(69)          4617.4805         4600.9590      
  4623    97.9638    4613(68)          4617.6919         4601.2139      
  4624    97.9832    4612(68)          4617.9546         4601.4673      
  4625    98.0027    4533(67)          4618.2710         4601.7222      
  4626    98.0221    4587(68)          4618.6372         4601.9756      
  4627    98.0416    4653(68)          4619.0571         4602.2305      
  4628    98.0610    4581(68)          4619.5283         4602.4844      
  4629    98.0805    4625(68)          4620.0552         4602.7388      
  4630    98.0999    4570(68)          4620.6489         4602.9927      
  4631    98.1194    4606(68)          4621.2930         4603.2471      
  4632    98.1388    4521(67)          4621.9951         4603.5010      
  4633    98.1583    4630(68)          4622.7856         4603.7559      
  4634    98.1777    4717(69)          4623.6250         4604.0093      
  4635    98.1972    4661(68)          4624.5469         4604.2642      
  4636    98.2166    4652(68)          4625.5488         4604.5176      
  4637    98.2361    4698(69)          4626.6519         4604.7725      
  4638    98.2555    4631(68)          4627.8877         4605.0259      
  4639    98.2750    4664(68)          4629.2075         4605.2808      
  4640    98.2944    4392(66)          4630.6611         4605.5459      
  4641    98.3139    4689(68)          4632.7134         4606.2573      
  4642    98.3333    4630(68)          4634.9199         4606.9648      
  4643    98.3528    4709(69)          4637.3276         4607.6758      
  4644    98.3722    4594(68)          4639.9399         4608.3833      
  4645    98.3917    4600(68)          4642.8198         4609.0947      
  4646    98.4111    4828(69)          4645.9810         4609.8022      
  4647    98.4306    4739(69)          4649.5112         4610.5132      
  4648    98.4500    4685(68)          4653.4517         4611.2212      
  4649    98.4695    4604(68)          4657.9507         4611.9321      
  4650    98.4889    4692(68)          4663.1328         4612.6396      
  4651    98.5084    4700(69)          4669.3267         4613.3506      
  4652    98.5278    4688(68)          4676.9380         4614.0586      
  4653    98.5473    4828(69)          4686.8223         4614.7695      
  4654    98.5667    4643(68)          4700.1396         4615.4771      
  4655    98.5862    4834(70)          4719.0024         4616.1885      
  4656    98.6056    4679(68)          4745.9941         4616.8960      
  4657    98.6251    4876(70)          4785.2007         4617.6074      
  4658    98.6445    4783(69)          4840.7554         4618.3145      
  4659    98.6640    4756(69)          4918.1494         4619.0259      
  4660    98.6834    4863(70)          5020.7993         4619.7334      
  4661    98.7029    5080(71)          5152.0894         4620.4448      
  4662    98.7223    5090(71)          5309.6230         4621.1523      
  4663    98.7418    5331(73)          5489.0454         4621.8633      
  4664    98.7612    5697(75)          5676.3018         4622.5708      
  4665    98.7807    6082(78)          5854.3687         4623.2822      
  4666    98.8001    6294(79)          5996.8296         4623.9897      
  4667    98.8196    6370(80)          6080.9531         4624.7007      
  4668    98.8390    6240(79)          6091.4346         4625.4087      
  4669    98.8585    6043(78)          6029.9258         4626.1196      
  4670    98.8779    5908(77)          5912.3286         4626.8271      
  4671    98.8974    5684(75)          5759.0928         4627.5386      
  4672    98.9168    5415(74)          5593.4556         4628.2456      
  4673    98.9363    5322(73)          5432.9160         4628.9570      
  4674    98.9557    5285(73)          5294.4927         4629.6646      
  4675    98.9752    5144(72)          5187.2373         4630.3760      
  4676    98.9946    5229(72)          5117.7412         4631.0835      
  4677    99.0141    5204(72)          5086.6831         4631.7949      
  4678    99.0335    5235(72)          5092.4595         4632.5020      
  4679    99.0530    5144(72)          5130.4351         4633.2134      
  4680    99.0724    5284(73)          5192.9697         4633.9209      
  4681    99.0919    5383(73)          5270.6440         4634.6323      
  4682    99.1113    5494(74)          5349.8750         4635.3398      
  4683    99.1307    5585(75)          5416.0581         4636.0474      
  4684    99.1502    5631(75)          5454.9531         4636.7588      
  4685    99.1696    5475(74)          5456.8896         4637.4658      
  4686    99.1891    5428(74)          5421.1582         4638.1772      
  4687    99.2085    5440(74)          5355.0024         4638.8848      
  4688    99.2280    5249(72)          5268.3984         4639.5957      
  4689    99.2474    5117(72)          5172.9453         4640.3037      
  4690    99.2669    4962(70)          5077.3125         4641.0146      
  4691    99.2863    4955(70)          4989.5435         4641.7222      
  4692    99.3058    4943(70)          4913.2417         4642.4331      
  4693    99.3252    4843(70)          4851.5562         4643.1411      
  4694    99.3447    4870(70)          4803.2734         4643.8521      
  4695    99.3641    4821(69)          4767.3271         4644.5596      
  4696    99.3836    4747(69)          4741.1558         4645.2710      
  4697    99.4030    4681(68)          4722.7466         4645.9785      
  4698    99.4225    4806(69)          4709.8491         4646.6895      
  4699    99.4419    4785(69)          4700.9146         4647.3970      
  4700    99.4614    4821(69)          4694.5952         4648.1084      
  4701    99.4808    4643(68)          4690.0693         4648.8159      
  4702    99.5003    4730(69)          4686.6963         4649.5273      
  4703    99.5197    4805(69)          4684.1299         4650.2349      
  4704    99.5392    4757(69)          4682.1050         4650.9458      
  4705    99.5586    4553(67)          4680.4951         4651.6533      
  4706    99.5781    4629(68)          4679.1523         4652.3647      
  4707    99.5975    4747(69)          4678.1030         4653.0723      
  4708    99.6170    4507(67)          4677.1660         4653.7832      
  4709    99.6364    4687(68)          4676.5024         4654.4912      
  4710    99.6559    4591(68)          4675.8130         4655.2021      
  4711    99.6753    4586(68)          4675.4385         4655.9097      
  4712    99.6948    4651(68)          4675.1802         4656.6206      
  4713    99.7142    4635(68)          4675.0298         4657.3286      
  4714    99.7337    4455(67)          4674.9741         4658.0396      
  4715    99.7531    4713(69)          4671.7388         4655.4790      
  4716    99.7726    4570(68)          4668.5352         4652.8716      
  4717    99.7920    4568(68)          4665.4243         4650.2773      
  4718    99.8115    4661(68)          4662.3726         4647.6709      
  4719    99.8309    4621(68)          4659.4067         4645.0767      
  4720    99.8504    4695(69)          4656.4995         4642.4692      
  4721    99.8698    4590(68)          4653.6841         4639.8750      
  4722    99.8893    4642(68)          4650.9414         4637.2676      
  4723    99.9087    4688(68)          4648.3169         4634.6733      
  4724    99.9282    4624(68)          4645.8164         4632.0659      
  4725    99.9476    4565(68)          4643.5205         4629.4727      
  4726    99.9671    4743(69)          4641.4917         4626.8652      
  4727    99.9865    4719(69)          4639.8804         4624.2710      
  4728   100.0060    4707(69)          4639.0400         4621.6636      
  4729   100.0254    4597(68)          4639.1523         4619.0693      
  4730   100.0449    4765(69)          4640.0771         4616.4619      
  4731   100.0643    4708(69)          4642.4155         4613.8687      
  4732   100.0838    4594(68)          4646.4541         4611.2612      
  4733   100.1032    4679(68)          4652.1548         4608.6670      
  4734   100.1227    4686(68)          4659.5664         4606.0596      
  4735   100.1421    4593(68)          4668.2407         4603.4653      
  4736   100.1616    4723(69)          4677.5210         4600.8579      
  4737   100.1810    4711(69)          4686.1748         4598.2637      
  4738   100.2005    4770(69)          4692.8623         4595.6572      
  4739   100.2199    4768(69)          4696.1528         4593.0630      
  4740   100.2394    4718(69)          4695.1484         4590.4556      
  4741   100.2588    4728(69)          4689.6157         4587.8613      
  4742   100.2783    4702(69)          4680.0146         4585.2539      
  4743   100.2977    4657(68)          4667.6357         4582.6597      
  4744   100.3172    4515(67)          4653.8936         4580.0522      
  4745   100.3366    4557(68)          4640.4253         4577.4590      
  4746   100.3560    4579(68)          4628.2144         4574.8647      
  4747   100.3755    4617(68)          4618.0723         4572.2573      
  4748   100.3949    4632(68)          4610.2671         4569.6631      
  4749   100.4144    4682(68)          4605.0557         4567.0557      
  4750   100.4338    4618(68)          4602.3940         4564.4614      
  4751   100.4533    4529(67)          4602.1084         4561.8550      
  4752   100.4727    4653(68)          4603.9009         4559.2607      
  4753   100.4922    4605(68)          4607.3755         4556.6533      
  4754   100.5116    4645(68)          4611.9692         4554.0591      
  4755   100.5311    4495(67)          4617.1279         4551.4878      
  4756   100.5505    4706(69)          4625.6055         4552.4312      
  4757   100.5700    4722(69)          4633.4272         4553.3799      
  4758   100.5894    4705(69)          4640.1924         4554.3232      
  4759   100.6089    4640(68)          4645.8735         4555.2715      
  4760   100.6283    4525(67)          4650.4717         4556.2153      
  4761   100.6478    4560(68)          4654.0952         4557.1641      
  4762   100.6672    4714(69)          4656.5229         4558.1074      
  4763   100.6867    4553(67)          4657.2100         4559.0562      
  4764   100.7061    4647(68)          4655.3926         4559.9995      
  4765   100.7256    4642(68)          4650.6138         4560.9478      
  4766   100.7450    4725(69)          4643.2432         4561.8916      
  4767   100.7645    4602(68)          4634.1875         4562.8398      
  4768   100.7839    4713(69)          4624.7002         4563.7837      
  4769   100.8034    4606(68)          4615.6738         4564.7324      
  4770   100.8228    4666(68)          4607.9028         4565.6758      
  4771   100.8423    4668(68)          4601.7578         4566.6240      
  4772   100.8617    4604(68)          4597.5259         4567.5679      
  4773   100.8812    4582(68)          4595.2300         4568.5161      
  4774   100.9006    4713(69)          4594.8267         4569.4600      
  4775   100.9201    4562(68)          4596.1450         4570.4082      
  4776   100.9395    4640(68)          4598.9243         4571.3521      
  4777   100.9590    4702(69)          4602.8633         4572.3008      
  4778   100.9784    4559(68)          4607.5015         4573.2437      
  4779   100.9979    4627(68)          4612.3613         4574.1924      
  4780   101.0173    4690(68)          4616.7476         4575.1362      
  4781   101.0368    4539(67)          4619.9897         4576.0845      
  4782   101.0562    4684(68)          4621.4570         4577.0283      
  4783   101.0757    4694(69)          4620.9370         4577.9766      
  4784   101.0951    4540(67)          4618.7056         4578.9199      
  4785   101.1146    4700(69)          4615.3345         4579.8687      
  4786   101.1340    4668(68)          4611.4985         4580.8120      
  4787   101.1535    4664(68)          4607.6860         4581.7607      
  4788   101.1729    4702(69)          4604.2979         4582.7046      
  4789   101.1924    4633(68)          4601.1250         4583.6528      
  4790   101.2118    4508(67)          4598.6548         4584.5967      
  4791   101.2313    4586(68)          4597.2778         4585.5449      
  4792   101.2507    4697(69)          4596.5132         4586.4883      
  4793   101.2702    4612(68)          4596.1157         4587.4370      
  4794   101.2896    4617(68)          4596.2236         4588.3804      
  4795   101.3091    4580(68)          4596.6050         4589.3291      
  4796   101.3285    4590(68)          4597.1719         4590.2729      
  4797   101.3480    4558(68)          4597.9014         4591.2212      
  4798   101.3674    4575(68)          4598.7061         4592.1646      
  4799   101.3869    4581(68)          4599.5449         4593.1133      
  4800   101.4063    4640(68)          4600.4189         4594.0566      
  4801   101.4258    4661(68)          4601.3457         4595.0054      
  4802   101.4452    4532(67)          4602.2642         4595.9375      
  4803   101.4647    4558(68)          4602.4912         4596.1572      
  4804   101.4841    4534(67)          4602.7358         4596.3760      
  4805   101.5036    4572(68)          4602.9990         4596.5957      
  4806   101.5230    4613(68)          4603.0679         4596.8145      
  4807   101.5425    4663(68)          4603.3672         4597.0342      
  4808   101.5619    4562(68)          4603.4629         4597.2529      
  4809   101.5813    4566(68)          4603.7944         4597.4712      
  4810   101.6008    4563(68)          4604.1440         4597.6914      
  4811   101.6202    4594(68)          4604.4385         4597.9097      
  4812   101.6397    4748(69)          4604.8198         4598.1294      
  4813   101.6591    4624(68)          4605.2153         4598.3481      
  4814   101.6786    4567(68)          4605.6372         4598.5679      
  4815   101.6980    4564(68)          4606.0791         4598.7866      
  4816   101.7175    4669(68)          4606.5459         4599.0063      
  4817   101.7369    4556(67)          4607.0156         4599.2251      
  4818   101.7564    4702(69)          4607.5166         4599.4448      
  4819   101.7758    4696(69)          4608.0322         4599.6636      
  4820   101.7953    4634(68)          4608.5737         4599.8833      
  4821   101.8147    4624(68)          4609.1396         4600.1021      
  4822   101.8342    4632(68)          4609.7373         4600.3218      
  4823   101.8536    4552(67)          4610.3643         4600.5405      
  4824   101.8731    4674(68)          4611.0288         4600.7603      
  4825   101.8925    4556(67)          4611.7290         4600.9785      
  4826   101.9120    4612(68)          4612.4756         4601.1982      
  4827   101.9314    4538(67)          4613.2656         4601.4170      
  4828   101.9509    4573(68)          4614.1123         4601.6367      
  4829   101.9703    4550(67)          4615.0137         4601.8555      
  4830   101.9898    4734(69)          4615.9858         4602.0752      
  4831   102.0092    4657(68)          4617.0269         4602.2939      
  4832   102.0287    4626(68)          4618.1577         4602.5137      
  4833   102.0481    4548(67)          4619.3784         4602.7324      
  4834   102.0676    4821(69)          4620.7148         4602.9521      
  4835   102.0870    4694(69)          4622.1699         4603.1709      
  4836   102.1065    4770(69)          4623.7773         4603.3906      
  4837   102.1259    4688(68)          4625.5454         4603.6094      
  4838   102.1454    4565(68)          4627.5229         4603.8291      
  4839   102.1648    4613(68)          4629.7319         4604.0474      
  4840   102.1843    4603(68)          4632.2559         4604.2676      
  4841   102.2037    4613(68)          4635.1572         4604.4858      
  4842   102.2232    4547(67)          4638.6118         4604.7061      
  4843   102.2426    4626(68)          4642.8159         4604.9243      
  4844   102.2621    4682(68)          4648.1914         4605.1440      
  4845   102.2815    4791(69)          4655.2861         4605.3628      
  4846   102.3010    4708(69)          4665.0869         4605.5825      
  4847   102.3204    4659(68)          4678.8130         4605.8013      
  4848   102.3399    4609(68)          4698.4028         4606.0210      
  4849   102.3593    4749(69)          4725.9023         4606.2397      
  4850   102.3788    4729(69)          4764.1714         4606.4595      
  4851   102.3982    4873(70)          4815.3662         4606.6782      
  4852   102.4177    4810(69)          4882.1489         4606.8979      
  4853   102.4371    4837(70)          4964.7891         4607.1167      
  4854   102.4566    4914(70)          5063.2749         4607.3364      
  4855   102.4760    5120(72)          5173.2612         4607.5552      
  4856   102.4955    5294(73)          5289.4165         4607.7749      
  4857   102.5149    5467(74)          5400.7373         4607.9932      
  4858   102.5344    5635(75)          5495.6978         4608.2129      
  4859   102.5538    5818(76)          5559.8428         4608.4316      
  4860   102.5733    5707(76)          5583.5107         4608.6514      
  4861   102.5927    5635(75)          5563.4155         4608.8701      
  4862   102.6122    5355(73)          5504.5356         4609.0898      
  4863   102.6316    5240(72)          5418.1343         4609.3086      
  4864   102.6511    5230(72)          5315.9712         4609.5283      
  4865   102.6705    5147(72)          5211.1016         4609.7471      
  4866   102.6900    4937(70)          5112.7549         4609.9668      
  4867   102.7094    5098(71)          5029.6470         4610.1855      
  4868   102.7289    4898(70)          4965.9380         4610.4053      
  4869   102.7483    4966(70)          4924.7617         4610.6240      
  4870   102.7677    5102(71)          4906.1987         4610.8423      
  4871   102.7872    5058(71)          4909.1128         4611.0620      
  4872   102.8066    4991(71)          4930.8950         4611.2808      
  4873   102.8261    5076(71)          4967.8701         4611.5005      
  4874   102.8455    5097(71)          5014.5000         4611.7192      
  4875   102.8650    5127(72)          5064.7075         4611.9390      
  4876   102.8844    5300(73)          5110.2744         4612.1577      
  4877   102.9039    5249(72)          5143.4990         4612.3774      
  4878   102.9233    5220(72)          5157.3511         4612.5962      
  4879   102.9428    5190(72)          5148.7251         4612.8159      
  4880   102.9622    5070(71)          5118.9717         4613.0347      
  4881   102.9817    4969(70)          5072.5151         4613.2544      
  4882   103.0011    4819(69)          5015.9702         4613.4731      
  4883   103.0206    4893(70)          4954.9404         4613.6929      
  4884   103.0400    4877(70)          4895.3013         4613.9111      
  4885   103.0595    4778(69)          4840.2939         4614.1313      
  4886   103.0789    4881(70)          4792.8701         4614.3496      
  4887   103.0984    4784(69)          4753.5254         4614.5693      
  4888   103.1178    4877(70)          4722.5400         4614.7881      
  4889   103.1373    4720(69)          4698.7681         4615.0078      
  4890   103.1567    4685(68)          4681.2578         4615.2266      
  4891   103.1762    4808(69)          4668.4780         4615.4463      
  4892   103.1956    4720(69)          4659.4331         4615.6650      
  4893   103.2151    4800(69)          4652.9653         4615.8848      
  4894   103.2345    4746(69)          4648.3472         4616.1035      
  4895   103.2540    4752(69)          4644.9478         4616.3232      
  4896   103.2734    4699(69)          4642.3989         4616.5420      
  4897   103.2929    4636(68)          4640.4072         4616.7617      
  4898   103.3123    4688(68)          4638.8198         4616.9805      
  4899   103.3318    4682(68)          4637.5112         4617.2002      
  4900   103.3512    4622(68)          4636.4263         4617.4185      
  4901   103.3707    4691(68)          4635.5098         4617.6387      
  4902   103.3901    4637(68)          4634.7407         4617.8569      
  4903   103.4096    4563(68)          4634.0908         4618.0771      
  4904   103.4290    4608(68)          4633.5508         4618.2954      
  4905   103.4485    4558(68)          4633.1040         4618.5151      
  4906   103.4679    4669(68)          4632.7456         4618.7339      
  4907   103.4874    4600(68)          4632.4653         4618.9536      
  4908   103.5068    4624(68)          4632.2607         4619.1724      
  4909   103.5263    4526(67)          4632.1250         4619.3921      
  4910   103.5457    4687(68)          4632.0400         4619.6108      
  4911   103.5652    4509(67)          4632.0405         4619.8262      
  4912   103.5846    4554(67)          4631.8379         4619.7651      
  4913   103.6041    4604(68)          4631.9941         4619.7031      
  4914   103.6235    4612(68)          4631.9668         4619.6421      
  4915   103.6430    4629(68)          4632.1909         4619.5806      
  4916   103.6624    4678(68)          4632.4355         4619.5190      
  4917   103.6819    4665(68)          4632.9004         4619.4575      
  4918   103.7013    4661(68)          4633.6797         4619.3965      
  4919   103.7208    4604(68)          4634.9238         4619.3345      
  4920   103.7402    4651(68)          4636.8198         4619.2734      
  4921   103.7597    4689(68)          4639.6411         4619.2119      
  4922   103.7791    4642(68)          4643.6597         4619.1504      
  4923   103.7986    4599(68)          4649.2402         4619.0889      
  4924   103.8180    4795(69)          4656.6143         4619.0278      
  4925   103.8375    4580(68)          4666.0630         4618.9658      
  4926   103.8569    4639(68)          4677.5156         4618.9048      
  4927   103.8764    4613(68)          4690.8633         4618.8433      
  4928   103.8958    4843(70)          4705.4189         4618.7817      
  4929   103.9153    4692(68)          4720.3887         4618.7202      
  4930   103.9347    4803(69)          4734.2832         4618.6592      
  4931   103.9542    4856(70)          4745.7866         4618.5972      
  4932   103.9736    4694(69)          4752.9292         4618.5361      
  4933   103.9930    4977(71)          4754.9731         4618.4746      
  4934   104.0125    4883(70)          4751.5801         4618.4131      
  4935   104.0319    4810(69)          4743.5322         4618.3521      
  4936   104.0514    4782(69)          4731.9917         4618.2905      
  4937   104.0708    4779(69)          4718.5674         4618.2290      
  4938   104.0903    4592(68)          4704.6113         4618.1675      
  4939   104.1097    4636(68)          4691.5679         4618.1060      
  4940   104.1292    4631(68)          4680.3008         4618.0444      
  4941   104.1486    4661(68)          4671.5762         4617.9834      
  4942   104.1681    4650(68)          4665.6533         4617.9219      
  4943   104.1875    4643(68)          4662.6797         4617.8604      
  4944   104.2070    4581(68)          4662.4976         4617.7988      
  4945   104.2264    4669(68)          4664.8042         4617.7373      
  4946   104.2459    4677(68)          4669.1504         4617.6758      
  4947   104.2653    4760(69)          4674.8618         4617.6147      
  4948   104.2848    4685(68)          4681.1987         4617.5532      
  4949   104.3042    4708(69)          4687.1572         4617.4917      
  4950   104.3237    4799(69)          4691.7930         4617.4302      
  4951   104.3431    4633(68)          4694.2007         4617.3691      
  4952   104.3626    4712(69)          4693.9004         4617.3071      
  4953   104.3820    4641(68)          4690.8828         4617.2461      
  4954   104.4015    4623(68)          4685.5249         4617.1846      
  4955   104.4209    4672(68)          4678.5356         4617.1230      
  4956   104.4404    4596(68)          4670.5967         4617.0615      
  4957   104.4598    4691(68)          4662.5024         4617.0005      
  4958   104.4793    4825(69)          4654.7471         4616.9385      
  4959   104.4987    4613(68)          4647.8140         4616.8774      
  4960   104.5182    4679(68)          4641.8486         4616.8159      
  4961   104.5376    4770(69)          4636.9761         4616.7544      
  4962   104.5571    4577(68)          4633.0972         4616.6929      
  4963   104.5765    4696(69)          4630.1328         4616.6318      
  4964   104.5960    4683(68)          4627.8955         4616.5698      
  4965   104.6154    4577(68)          4626.2510         4616.5088      
  4966   104.6349    4666(68)          4625.0366         4616.4473      
  4967   104.6543    4641(68)          4624.1421         4616.3857      
  4968   104.6738    4602(68)          4623.4653         4616.3242      
  4969   104.6932    4653(68)          4622.9438         4616.2632      
  4970   104.7127    4638(68)          4622.5234         4616.2012      
  4971   104.7321    4776(69)          4622.1772         4616.1401      
  4972   104.7516    4471(67)          4621.8799         4616.0786      
  4973   104.7710    4751(69)          4621.6211         4616.0171      
  4974   104.7905    4624(68)          4621.3901         4615.9556      
  4975   104.8099    4678(68)          4621.1841         4615.8945      
  4976   104.8294    4646(68)          4620.9956         4615.8325      
  4977   104.8488    4623(68)          4620.8257         4615.7715      
  4978   104.8683    4554(67)          4620.6694         4615.7100      
  4979   104.8877    4705(69)          4620.5264         4615.6484      
  4980   104.9072    4514(67)          4620.3950         4615.5869      
  4981   104.9266    4684(68)          4620.2754         4615.5259      
  4982   104.9461    4735(69)          4620.1660         4615.4639      
  4983   104.9655    4585(68)          4620.0654         4615.4028      
  4984   104.9850    4497(67)          4619.9727         4615.3413      
  4985   105.0044    4504(67)          4619.8882         4615.2798      
  4986   105.0239    4652(68)          4619.8115         4615.2183      
  4987   105.0433    4593(68)          4619.7427         4615.1572      
  4988   105.0628    4588(68)          4619.6797         4615.0952      
  4989   105.0822    4509(67)          4619.6245         4615.0342      
  4990   105.1017    4558(68)          4619.4854         4614.9727      
  4991   105.1211    4687(68)          4619.3525         4614.9111      
  4992   105.1406    4623(68)          4619.0215         4614.8496      
  4993   105.1600    4743(69)          4618.9722         4614.7886      
  4994   105.1795    4531(67)          4618.9565         4614.7266      
  4995   105.1989    4707(69)          4618.8745         4614.6655      
  4996   105.2183    4595(68)          4618.8730         4614.6040      
  4997   105.2378    4467(67)          4618.8779         4614.5425      
  4998   105.2572    4619(68)          4618.8906         4614.4814      
  4999   105.2767    4611(68)          4618.9097         4614.4199      
  5000   105.2961    4565(68)          4618.9365         4614.3584      
  5001   105.3156    4685(68)          4618.9707         4614.2969      
  5002   105.3350    4607(68)          4619.0127         4614.2354      
  5003   105.3545    4602(68)          4619.0635         4614.1738      
  5004   105.3739    4642(68)          4619.1226         4614.1128      
  5005   105.3934    4671(68)          4619.5483         4614.0513      
  5006   105.4128    4591(68)          4619.6836         4613.9897      
  5007   105.4323    4618(68)          4619.8364         4613.9282      
  5008   105.4517    4685(68)          4619.9434         4613.8672      
  5009   105.4712    4710(69)          4620.1519         4613.8052      
  5010   105.4906    4681(68)          4620.2388         4613.7441      
  5011   105.5101    4424(67)          4620.2163         4613.6694      
  5012   105.5295    4632(68)          4619.1099         4612.3486      
  5013   105.5490    4646(68)          4618.0283         4611.0205      
  5014   105.5684    4548(67)          4616.9316         4609.6997      
  5015   105.5879    4683(68)          4615.8892         4608.3716      
  5016   105.6073    4590(68)          4614.8735         4607.0508      
  5017   105.6268    4607(68)          4613.8760         4605.7231      
  5018   105.6462    4647(68)          4612.9097         4604.4023      
  5019   105.6657    4679(68)          4611.9663         4603.0742      
  5020   105.6851    4568(68)          4611.0591         4601.7529      
  5021   105.7046    4588(68)          4610.1831         4600.4253      
  5022   105.7240    4631(68)          4609.3496         4599.1040      
  5023   105.7435    4538(67)          4608.5557         4597.7764      
  5024   105.7629    4611(68)          4608.0049         4596.4556      
  5025   105.7824    4586(68)          4607.3447         4595.1279      
  5026   105.8018    4584(68)          4606.7520         4593.8066      
  5027   105.8213    4642(68)          4606.1958         4592.4790      
  5028   105.8407    4662(68)          4605.7949         4591.1577      
  5029   105.8602    4641(68)          4605.4111         4589.8301      
  5030   105.8796    4641(68)          4605.1328         4588.5093      
  5031   105.8991    4660(68)          4604.9761         4587.1816      
  5032   105.9185    4614(68)          4604.9648         4585.8604      
  5033   105.9380    4720(69)          4605.1333         4584.5327      
  5034   105.9574    4608(68)          4605.5254         4583.2114      
  5035   105.9769    4642(68)          4606.2192         4581.8838      
  5036   105.9963    4714(69)          4607.3218         4580.5625      
  5037   106.0158    4679(68)          4609.0254         4579.2354      
  5038   106.0352    4646(68)          4611.5962         4577.9141      
  5039   106.0547    4682(68)          4615.4927         4576.5864      
  5040   106.0741    4696(69)          4621.3003         4575.2651      
  5041   106.0936    4493(67)          4629.9546         4573.9370      
  5042   106.1130    4600(68)          4644.1450         4574.2524      
  5043   106.1325    4630(68)          4663.7983         4574.5942      
  5044   106.1519    4694(69)          4690.2402         4574.9351      
  5045   106.1714    4623(68)          4725.3291         4575.2769      
  5046   106.1908    4674(68)          4769.9966         4575.6177      
  5047   106.2103    4762(69)          4825.4058         4575.9600      
  5048   106.2297    4711(69)          4890.7373         4576.3003      
  5049   106.2492    5009(71)          4965.0830         4576.6426      
  5050   106.2686    5145(72)          5044.4712         4576.9829      
  5051   106.2881    5123(72)          5124.7222         4577.3252      
  5052   106.3075    5276(73)          5198.1104         4577.6655      
  5053   106.3270    5417(74)          5257.1577         4578.0078      
  5054   106.3464    5558(75)          5293.3848         4578.3481      
  5055   106.3659    5537(74)          5301.9297         4578.6904      
  5056   106.3853    5603(75)          5281.9663         4579.0308      
  5057   106.4048    5325(73)          5237.0908         4579.3730      
  5058   106.4242    5241(72)          5174.5933         4579.7134      
  5059   106.4436    5073(71)          5102.4399         4580.0542      
  5060   106.4631    5069(71)          5028.0425         4580.3960      
  5061   106.4825    4971(71)          4958.6426         4580.7368      
  5062   106.5020    4912(70)          4898.3740         4581.0791      
  5063   106.5214    5021(71)          4851.0513         4581.4194      
  5064   106.5409    4979(71)          4817.9170         4581.7617      
  5065   106.5603    4828(69)          4799.8726         4582.1021      
  5066   106.5798    4848(70)          4796.2769         4582.4443      
  5067   106.5992    4932(70)          4805.8608         4582.7847      
  5068   106.6187    4824(69)          4826.7256         4583.1270      
  5069   106.6381    4966(70)          4855.9502         4583.4673      
  5070   106.6576    5025(71)          4890.4429         4583.8096      
  5071   106.6770    4898(70)          4925.7231         4584.1499      
  5072   106.6965    5088(71)          4957.3862         4584.4922      
  5073   106.7159    5195(72)          4980.2026         4584.8325      
  5074   106.7354    5141(72)          4990.3413         4585.1748      
  5075   106.7548    5202(72)          4985.6724         4585.5151      
  5076   106.7743    5157(72)          4966.6392         4585.8574      
  5077   106.7937    4947(70)          4936.0532         4586.1978      
  5078   106.8132    4886(70)          4897.4287         4586.5400      
  5079   106.8326    4796(69)          4855.2510         4586.8809      
  5080   106.8521    4742(69)          4812.7070         4587.2227      
  5081   106.8715    4767(69)          4772.9634         4587.5635      
  5082   106.8910    4798(69)          4737.4155         4587.9058      
  5083   106.9104    4758(69)          4707.3696         4588.2461      
  5084   106.9299    4723(69)          4682.7236         4588.5879      
  5085   106.9493    4817(69)          4663.4482         4588.9287      
  5086   106.9688    4762(69)          4648.7041         4589.2710      
  5087   106.9882    4723(69)          4637.8521         4589.6113      
  5088   107.0077    4633(68)          4629.9624         4589.9536      
  5089   107.0271    4607(68)          4624.3892         4590.2939      
  5090   107.0466    4670(68)          4620.4351         4590.6362      
  5091   107.0660    4668(68)          4617.6431         4590.9766      
  5092   107.0855    4625(68)          4615.6421         4591.3188      
  5093   107.1049    4596(68)          4614.1963         4591.6592      
  5094   107.1244    4687(68)          4613.1206         4592.0015      
  5095   107.1438    4674(68)          4612.3154         4592.3418      
  5096   107.1633    4638(68)          4611.7021         4592.6841      
  5097   107.1827    4712(69)          4611.2417         4593.0244      
  5098   107.2022    4656(68)          4610.8999         4593.3667      
  5099   107.2216    4645(68)          4610.7788         4593.7075      
  5100   107.2411    4727(69)          4610.6265         4594.0493      
  5101   107.2605    4621(68)          4610.5527         4594.3901      
  5102   107.2800    4625(68)          4610.5527         4594.7324      
  5103   107.2994    4672(68)          4610.6650         4595.0728      
  5104   107.3189    4659(68)          4610.7822         4595.4146      
  5105   107.3383    4648(68)          4610.9531         4595.7554      
  5106   107.3578    4608(68)          4611.1768         4596.0977      
  5107   107.3772    4682(68)          4611.4478         4596.4380      
  5108   107.3967    4623(68)          4611.7686         4596.7803      
  5109   107.4161    4578(68)          4612.1343         4597.1206      
  5110   107.4356    4733(69)          4612.5493         4597.4629      
  5111   107.4550    4575(68)          4613.0107         4597.8032      
  5112   107.4745    4775(69)          4613.5249         4598.1455      
  5113   107.4939    4608(68)          4614.0908         4598.4858      
  5114   107.5134    4744(69)          4614.7188         4598.8281      
  5115   107.5328    4735(69)          4615.4087         4599.1685      
  5116   107.5523    4607(68)          4616.1758         4599.5107      
  5117   107.5717    4615(68)          4617.0205         4599.8511      
  5118   107.5912    4632(68)          4618.0229         4600.1934      
  5119   107.6106    4737(69)          4619.0576         4600.5342      
  5120   107.6301    4646(68)          4620.2012         4600.8760      
  5121   107.6495    4661(68)          4621.4487         4601.2168      
  5122   107.6689    4538(67)          4622.7983         4601.5571      
  5123   107.6884    4604(68)          4624.1406         4601.7568      
  5124   107.7078    4613(68)          4625.5356         4601.9561      
  5125   107.7273    4581(68)          4627.0088         4602.1558      
  5126   107.7467    4603(68)          4628.5278         4602.3545      
  5127   107.7662    4648(68)          4630.0967         4602.5547      
  5128   107.7856    4672(68)          4631.7021         4602.7534      
  5129   107.8051    4707(69)          4633.3921         4602.9536      
  5130   107.8245    4714(69)          4635.2065         4603.1523      
  5131   107.8440    4672(68)          4637.2466         4603.3521      
  5132   107.8634    4554(67)          4639.5981         4603.5513      
  5133   107.8829    4746(69)          4642.4263         4603.7510      
  5134   107.9023    4709(69)          4645.9009         4603.9502      
  5135   107.9218    4571(68)          4650.3491         4604.1499      
  5136   107.9412    4646(68)          4656.1494         4604.3486      
  5137   107.9607    4743(69)          4663.9912         4604.5488      
  5138   107.9801    4650(68)          4674.6641         4604.7476      
  5139   107.9996    4778(69)          4689.4595         4604.9473      
  5140   108.0190    4711(69)          4709.7236         4605.1465      
  5141   108.0385    4854(70)          4737.4604         4605.3462      
  5142   108.0579    4614(68)          4774.3521         4605.5454      
  5143   108.0774    4761(69)          4822.7017         4605.7451      
  5144   108.0968    4799(69)          4883.6606         4605.9438      
  5145   108.1163    4808(69)          4958.7432         4606.1440      
  5146   108.1357    4900(70)          5046.9658         4606.3428      
  5147   108.1552    5036(71)          5147.4795         4606.5425      
  5148   108.1746    5192(72)          5255.6436         4606.7417      
  5149   108.1941    5285(73)          5366.7441         4606.9414      
  5150   108.2135    5397(73)          5471.5981         4607.1406      
  5151   108.2330    5545(74)          5561.5371         4607.3403      
  5152   108.2524    5760(76)          5625.6562         4607.5391      
  5153   108.2719    5804(76)          5656.9756         4607.7393      
  5154   108.2913    5704(76)          5652.1606         4607.9380      
  5155   108.3108    5616(75)          5613.1475         4608.1382      
  5156   108.3302    5520(74)          5546.1460         4608.3369      
  5157   108.3497    5165(72)          5458.5913         4608.5366      
  5158   108.3691    5256(72)          5360.6099         4608.7358      
  5159   108.3886    5172(72)          5260.3589         4608.9355      
  5160   108.4080    5020(71)          5166.7744         4609.1343      
  5161   108.4275    5004(71)          5085.0576         4609.3345      
  5162   108.4469    5050(71)          5020.2285         4609.5332      
  5163   108.4664    5085(71)          4974.0620         4609.7329      
  5164   108.4858    4964(70)          4947.8589         4609.9321      
  5165   108.5053    4884(70)          4940.9194         4610.1318      
  5166   108.5247    5052(71)          4951.7378         4610.3311      
  5167   108.5442    5013(71)          4977.8262         4610.5308      
  5168   108.5636    5116(72)          5015.4043         4610.7295      
  5169   108.5831    5063(71)          5060.3857         4610.9297      
  5170   108.6025    5136(72)          5106.9697         4611.1284      
  5171   108.6220    5188(72)          5149.5293         4611.3286      
  5172   108.6414    5434(74)          5181.4800         4611.5273      
  5173   108.6609    5346(73)          5198.0962         4611.7271      
  5174   108.6803    5083(71)          5196.4995         4611.9263      
  5175   108.6998    5150(72)          5176.7075         4612.1260      
  5176   108.7192    5045(71)          5141.2368         4612.3247      
  5177   108.7387    4992(71)          5093.4443         4612.5249      
  5178   108.7581    5009(71)          5038.2734         4612.7236      
  5179   108.7776    4931(70)          4979.7109         4612.9238      
  5180   108.7970    4847(70)          4922.3320         4613.1226      
  5181   108.8165    4751(69)          4868.6079         4613.3223      
  5182   108.8359    4914(70)          4821.0620         4613.5215      
  5183   108.8553    4835(70)          4780.4136         4613.7202      
  5184   108.8748    4814(69)          4746.6772         4613.9199      
  5185   108.8942    4753(69)          4719.8291         4614.1191      
  5186   108.9137    4863(70)          4698.8306         4614.3188      
  5187   108.9331    4808(69)          4682.9502         4614.5181      
  5188   108.9526    4629(68)          4671.0337         4614.7178      
  5189   108.9720    4732(69)          4662.2891         4614.9165      
  5190   108.9915    4690(68)          4655.8267         4615.1167      
  5191   109.0109    4598(68)          4651.0767         4615.3154      
  5192   109.0304    4630(68)          4647.5005         4615.5151      
  5193   109.0498    4714(69)          4644.7778         4615.7144      
  5194   109.0693    4704(69)          4642.6279         4615.9141      
  5195   109.0887    4712(69)          4640.9023         4616.1133      
  5196   109.1082    4626(68)          4639.1914         4616.3130      
  5197   109.1276    4655(68)          4637.9912         4616.5117      
  5198   109.1471    4624(68)          4636.9604         4616.7119      
  5199   109.1665    4722(69)          4635.9419         4616.9106      
  5200   109.1860    4641(68)          4635.1714         4617.1108      
  5201   109.2054    4724(69)          4634.5044         4617.3096      
  5202   109.2249    4675(68)          4633.9214         4617.5093      
  5203   109.2443    4686(68)          4633.4189         4617.7085      
  5204   109.2638    4583(68)          4632.9819         4617.9082      
  5205   109.2832    4652(68)          4632.6089         4618.1069      
  5206   109.3027    4637(68)          4632.2905         4618.3071      
  5207   109.3221    4702(69)          4632.0244         4618.5059      
  5208   109.3416    4660(68)          4631.8042         4618.7061      
  5209   109.3610    4600(68)          4631.6284         4618.9048      
  5210   109.3805    4625(68)          4631.4912         4619.1045      
  5211   109.3999    4639(68)          4631.3931         4619.3037      
  5212   109.4194    4611(68)          4631.3301         4619.5034      
  5213   109.4388    4770(69)          4631.3008         4619.7021      
  5214   109.4583    4608(68)          4631.3047         4619.9023      
  5215   109.4777    4756(69)          4631.3394         4620.1011      
  5216   109.4972    4600(68)          4631.4058         4620.3013      
  5217   109.5166    4629(68)          4631.3535         4620.5000      
  5218   109.5361    4697(69)          4631.4824         4620.6997      
  5219   109.5555    4745(69)          4631.6421         4620.8989      
  5220   109.5750    4570(68)          4631.7617         4621.0986      
  5221   109.5944    4586(68)          4631.9854         4621.2979      
  5222   109.6139    4689(68)          4632.2432         4621.4976      
  5223   109.6333    4659(68)          4632.5347         4621.6963      
  5224   109.6528    4638(68)          4632.8662         4621.8965      
  5225   109.6722    4706(69)          4633.2358         4622.0952      
  5226   109.6917    4540(67)          4633.6519         4622.2949      
  5227   109.7111    4713(69)          4634.1152         4622.4941      
  5228   109.7306    4607(68)          4634.6367         4622.6938      
  5229   109.7500    4831(70)          4635.2192         4622.8926      
  5230   109.7695    4595(68)          4635.8828         4623.0928      
  5231   109.7889    4611(68)          4636.6387         4623.2915      
  5232   109.8084    4656(68)          4637.5244         4623.4917      
  5233   109.8278    4540(67)          4638.5747         4623.6904      
  5234   109.8473    4530(67)          4639.8638         4623.8862      
  5235   109.8667    4601(68)          4641.2891         4623.8862      
  5236   109.8862    4655(68)          4643.2075         4623.8862      
  5237   109.9056    4595(68)          4645.8071         4623.8862      
  5238   109.9251    4747(69)          4649.3911         4623.8862      
  5239   109.9445    4568(68)          4654.2749         4623.8862      
  5240   109.9640    4592(68)          4660.9360         4623.8862      
                                                            
_pd_proc_number_of_points   5176
 
loop_                          
      _refln_index_h           
      _refln_index_k           
      _refln_index_l           
      _refln_mult              
      _pd_refln_phase_id       
      _refln_observed_status   
      _refln_F_squared_meas    
      _refln_F_squared_calc    
      _refln_phase_calc        
      _refln_d_spacing         
   0   1   2  6  1  o      12719.5068    11701.7197    0.00   6.08539
   0   1   2  6  1  o          0.0000    11701.7197    0.00   6.08539
   1   1   0  6  1  o         10.8104       13.5127    0.00   4.30406
   1   0   4  6  1  o       6857.9956     8748.8643    0.00   4.30199
   1   1   0  6  1  o          0.0000       13.5127    0.00   4.30406
   1   0   4  6  1  o          0.0000     8748.8643    0.00   4.30199
   1   1   3 12  1  o        629.4484      472.5323    0.00   3.66979
   1   1   3 12  1  o          0.0000      472.5323    0.00   3.66979
   2   0   2  6  1  o      19860.9707    18586.2734    0.00   3.51397
   0   0   6  2  1  o     121964.2188   115250.5156    0.00   3.51171
   2   0   2  6  1  o          0.0000    18586.2734    0.00   3.51397
   0   0   6  2  1  o          0.0000   115250.5156    0.00   3.51171
   0   2   4  6  1  o     337078.5000   335635.0938    0.00   3.04270
   0   2   4  6  1  o          0.0000   335635.0938    0.00   3.04270
   2   1   1 12  1  o        447.8740      438.4506    0.00   2.79281
   2   1   1 12  1  o          0.0000      438.4506    0.00   2.79281
   1   2   2 12  1  o      92492.3594    94741.2422    0.00   2.72199
   1   1   6 12  1  o      78532.3594    80153.2031    0.00   2.72095
   1   2   2 12  1  o          0.0000    94741.2422    0.00   2.72199
   1   1   6 12  1  o          0.0000    80153.2031    0.00   2.72095
   3   0   0  6  1  o      53704.9375    53792.1914    0.00   2.48495
   2   1   4 12  1  o       4397.1001     4403.2568    0.00   2.48455
   0   1   8  6  1  o       4561.6875     4526.6768    0.00   2.48336
   3   0   0  6  1  o          0.0000    53792.1914    0.00   2.48495
   2   1   4 12  1  o          0.0000     4403.2568    0.00   2.48455
   0   1   8  6  1  o          0.0000     4526.6768    0.00   2.48336
   1   2   5 12  1  o        608.6872      809.3799    0.00   2.34231
   1   2   5 12  1  o          0.0000      809.3799    0.00   2.34231
   2   2   0  6  1  o     163347.3125   165487.7344    0.00   2.15203
   2   0   8  6  1  o     236251.7188   236783.8594    0.00   2.15099
   2   2   0  6  1  o          0.0000   165487.7344    0.00   2.15203
   2   0   8  6  1  o          0.0000   236783.8594    0.00   2.15099
   1   3   1 12  1  o      17997.2227    18706.9766    0.00   2.05772
   2   2   3 12  1  o      29229.2480    30316.3457    0.00   2.05761
   2   1   7 12  1  o      34217.8398    35180.9180    0.00   2.05704
   1   1   9 12  1  o      29427.4121    30033.9902    0.00   2.05659
   1   3   1 12  1  o          0.0000    18706.9766    0.00   2.05772
   2   2   3 12  1  o          0.0000    30316.3457    0.00   2.05761
   2   1   7 12  1  o          0.0000    35180.9180    0.00   2.05704
   1   1   9 12  1  o          0.0000    30033.9902    0.00   2.05659
   3   1   2 12  1  o      20397.4473    20852.6152    0.00   2.02890
   0   3   6  6  1  o      75310.8203    76310.4141    0.00   2.02846
   3   0   6  6  1  o      15597.7285    15804.7549    0.00   2.02846
   1   0  10  6  1  o       8342.6172     8330.0449    0.00   2.02760
   3   1   2 12  1  o          0.0000    20852.6152    0.00   2.02890
   0   3   6  6  1  o          0.0000    76310.4141    0.00   2.02846
   3   0   6  6  1  o          0.0000    15804.7549    0.00   2.02846
   1   0  10  6  1  o          0.0000     8330.0449    0.00   2.02760
   1   3   4 12  1  o      14563.9746    15295.5859    0.00   1.92465
   1   2   8 12  1  o      20560.6660    21174.6641    0.00   1.92409
   1   3   4 12  1  o          0.0000    15295.5859    0.00   1.92465
   1   2   8 12  1  o          0.0000    21174.6641    0.00   1.92409
   3   1   5 12  1  o         18.2479       33.5572    0.00   1.85621
   3   1   5 12  1  o          0.0000       33.5572    0.00   1.85621
   0   4   2  6  1  o      63330.6406    66043.6484    0.00   1.83522
   2   2   6 12  1  o      35566.0234    36895.9180    0.00   1.83490
   0   2  10  6  1  o      84080.6016    85889.6797    0.00   1.83425
   0   4   2  6  1  o          0.0000    66043.6484    0.00   1.83522
   2   2   6 12  1  o          0.0000    36895.9180    0.00   1.83490
   0   2  10  6  1  o          0.0000    85889.6797    0.00   1.83425
   4   0   4  6  1  o     234258.2969   235761.4219    0.00   1.75698
   0   0  12  2  1  o     186669.6094   184730.7188    0.00   1.75586
   4   0   4  6  1  o          0.0000   235761.4219    0.00   1.75698
   0   0  12  2  1  o          0.0000   184730.7188    0.00   1.75586
   3   2   1 12  1  o        472.9680     1160.3651    0.00   1.70465
   1   3   7 12  1  o        288.9766      653.3536    0.00   1.70427
   3   2   1 12  1  o          0.0000     1160.3651    0.00   1.70465
   1   3   7 12  1  o          0.0000      653.3536    0.00   1.70427
   2   3   2 12  1  o      80324.2969    80645.7344    0.00   1.68816
   2   1  10 12  1  o      66217.9766    66242.8984    0.00   1.68741
   2   3   2 12  1  o          0.0000    80645.7344    0.00   1.68816
   2   1  10 12  1  o          0.0000    66242.8984    0.00   1.68741
   4   1   0 12  1  o      22810.4082    23217.9453    0.00   1.62678
   3   2   4 12  1  o      31106.0898    31640.4609    0.00   1.62667
   3   1   8 12  1  o       9677.3223     9828.7451    0.00   1.62633
   1   1  12 12  1  o      13162.4785    13336.2930    0.00   1.62577
   4   1   0 12  1  o          0.0000    23217.9453    0.00   1.62678
   3   2   4 12  1  o          0.0000    31640.4609    0.00   1.62667
   3   1   8 12  1  o          0.0000     9828.7451    0.00   1.62633
   1   1  12 12  1  o          0.0000    13336.2930    0.00   1.62577
   1   4   3 12  1  o       4442.9722     4688.7139    0.00   1.58482
   4   1   3 12  1  o       1022.4489     1079.0007    0.00   1.58482
   2   3   5 12  1  o       5738.2236     6040.0298    0.00   1.58472
   2   2   9 12  1  o       4060.0396     4204.4116    0.00   1.58436
   1   2  11 12  1  o       4503.1816     4628.4365    0.00   1.58410
   1   4   3 12  1  o          0.0000     4688.7139    0.00   1.58482
   4   1   3 12  1  o          0.0000     1079.0007    0.00   1.58482
   2   3   5 12  1  o          0.0000     6040.0298    0.00   1.58472
   2   2   9 12  1  o          0.0000     4204.4116    0.00   1.58436
   1   2  11 12  1  o          0.0000     4628.4365    0.00   1.58410
   0   4   8  6  1  o     125250.4766   120259.7422    0.00   1.52135
   0   4   8  6  1  o          0.0000   120259.7422    0.00   1.52135
   3   2   7 12  1  o       1126.7993     1070.2355    0.00   1.48699
   3   2   7 12  1  o          0.0000     1070.2355    0.00   1.48699
   5   0   2  6  1  o      64821.9961    66054.4609    0.00   1.47626
   1   4   6 12  1  o      45516.0078    46328.3555    0.00   1.47609
   4   1   6 12  1  o      56534.2930    57543.2891    0.00   1.47609
   1   3  10 12  1  o      28773.5918    29232.3652    0.00   1.47576
   0   1  14  6  1  o      60228.9102    60806.2930    0.00   1.47526
   5   0   2  6  1  o          0.0000    66054.4609    0.00   1.47626
   1   4   6 12  1  o          0.0000    46328.3555    0.00   1.47609
   4   1   6 12  1  o          0.0000    57543.2891    0.00   1.47609
   1   3  10 12  1  o          0.0000    29232.3652    0.00   1.47576
   0   1  14  6  1  o          0.0000    60806.2930    0.00   1.47526
   3   3   0  6  1  o       6997.3750     6919.0811    0.00   1.43469
   0   5   4  6  1  o      26992.0547    26665.5781    0.00   1.43461
   2   3   8 12  1  o       2474.4617     2440.6638    0.00   1.43438
   0   3  12  6  1  o       5991.8726     5906.1016    0.00   1.43400
   3   0  12  6  1  o      37302.5859    36768.6133    0.00   1.43400
   3   3   0  6  1  o          0.0000     6919.0811    0.00   1.43469
   0   5   4  6  1  o          0.0000    26665.5781    0.00   1.43461
   2   3   8 12  1  o          0.0000     2440.6638    0.00   1.43438
   0   3  12  6  1  o          0.0000     5906.1016    0.00   1.43400
   3   0  12  6  1  o          0.0000    36768.6133    0.00   1.43400
   2   4   1 12  1  o       4361.2109     3636.8081    0.00   1.40570
   3   3   3 12  1  o       6395.8271     5335.8921    0.00   1.40566
   3   1  11 12  1  o       3305.6396     2763.3916    0.00   1.40515
   2   1  13 12  1  o       3894.3564     3252.3896    0.00   1.40494
   2   4   1 12  1  o          0.0000     3636.8081    0.00   1.40570
   3   3   3 12  1  o          0.0000     5335.8921    0.00   1.40566
   3   1  11 12  1  o          0.0000     2763.3916    0.00   1.40515
   2   1  13 12  1  o          0.0000     3252.3896    0.00   1.40494
   4   2   2 12  1  o       7644.0605     7239.6421    0.00   1.39640
   4   0  10  6  1  o      36115.6875    34997.6641    0.00   1.39598
   2   0  14  6  1  o      61857.7539    61116.4961    0.00   1.39555
   4   2   2 12  1  o          0.0000     7239.6421    0.00   1.39640
   4   0  10  6  1  o          0.0000    34997.6641    0.00   1.39598
   2   0  14  6  1  o          0.0000    61116.4961    0.00   1.39555
   2   4   4 12  1  o     106114.1250   106116.1875    0.00   1.36100
   2   2  12 12  1  o     104858.7344   106090.3828    0.00   1.36047
   2   4   4 12  1  o          0.0000   106116.1875    0.00   1.36100
   2   2  12 12  1  o          0.0000   106090.3828    0.00   1.36047
   5   1   1 12  1  o        496.9253      393.9761    0.00   1.33624
   4   2   5 12  1  o       3935.2415     3123.8403    0.00   1.33614
   1   4   9 12  1  o        331.5363      262.5516    0.00   1.33593
   4   1   9 12  1  o       3120.5930     2471.2729    0.00   1.33593
   1   1  15 12  1  o       1879.9719     1430.1504    0.00   1.33537
   5   1   1 12  1  o          0.0000      393.9761    0.00   1.33624
   4   2   5 12  1  o          0.0000     3123.8403    0.00   1.33614
   1   4   9 12  1  o          0.0000      262.5516    0.00   1.33593
   4   1   9 12  1  o          0.0000     2471.2729    0.00   1.33593
   1   1  15 12  1  o          0.0000     1430.1504    0.00   1.33537
   1   5   2 12  1  o      19410.1133    16915.7402    0.00   1.32825
   3   3   6 12  1  o      16424.0449    14358.7480    0.00   1.32812
   3   2  10 12  1  o      11561.9258    10139.5156    0.00   1.32788
   1   2  14 12  1  o       4419.4595     3847.0161    0.00   1.32752
   1   5   2 12  1  o          0.0000    16915.7402    0.00   1.32825
   3   3   6 12  1  o          0.0000    14358.7480    0.00   1.32812
   3   2  10 12  1  o          0.0000    10139.5156    0.00   1.32788
   1   2  14 12  1  o          0.0000     3847.0161    0.00   1.32752
   5   1   4 12  1  o        370.2210      472.7997    0.00   1.29767
   5   0   8  6  1  o      45022.0078    57594.3125    0.00   1.29750
   1   0  16  6  1  o      20732.9180    26926.8105    0.00   1.29681
   5   1   4 12  1  o          0.0000      472.7997    0.00   1.29767
   5   0   8  6  1  o          0.0000    57594.3125    0.00   1.29750
   1   0  16  6  1  o          0.0000    26926.8105    0.00   1.29681
   1   5   5 12  1  o       1416.8661     1435.7214    0.00   1.27607
   2   4   7 12  1  o       1629.2246     1668.3513    0.00   1.27599
   2   3  11 12  1  o       7774.3506     8197.8281    0.00   1.27574
   1   3  13 12  1  o       6378.5044     6837.2100    0.00   1.27558
   1   5   5 12  1  o          0.0000     1435.7214    0.00   1.27607
   2   4   7 12  1  o          0.0000     1668.3513    0.00   1.27599
   2   3  11 12  1  o          0.0000     8197.8281    0.00   1.27574
   1   3  13 12  1  o          0.0000     6837.2100    0.00   1.27558
   6   0   0  6  1  o     122263.6641   122310.3906    0.00   1.24247
   4   2   8 12  1  o     109511.9922   109905.7500    0.00   1.24228
   0   2  16  6  1  o      98581.1797    99737.9766    0.00   1.24168
   6   0   0  6  1  o          0.0000   122310.3906    0.00   1.24247
   4   2   8 12  1  o          0.0000   109905.7500    0.00   1.24228
   0   2  16  6  1  o          0.0000    99737.9766    0.00   1.24168
   4   3   1 12  1  o        312.1566      352.6510    0.00   1.22350
   5   1   7 12  1  o       2619.2183     2967.4907    0.00   1.22336
   3   3   9 12  1  o       2180.3318     2463.7578    0.00   1.22326
   4   3   1 12  1  o          0.0000      352.6510    0.00   1.22350
   5   1   7 12  1  o          0.0000     2967.4907    0.00   1.22336
   3   3   9 12  1  o          0.0000     2463.7578    0.00   1.22326
   3   4   2 12  1  o      18409.4648    18089.1719    0.00   1.21736
   0   5  10  6  1  o      32600.4688    32536.8086    0.00   1.21708
   3   1  14 12  1  o      19773.4609    19994.8691    0.00   1.21680
   3   4   2 12  1  o          0.0000    18089.1719    0.00   1.21736
   0   5  10  6  1  o          0.0000    32536.8086    0.00   1.21708
   3   1  14 12  1  o          0.0000    19994.8691    0.00   1.21680
   5   2   0 12  1  o      16902.2461    15992.0264    0.00   1.19373
   4   3   4 12  1  o      23804.4199    22543.7539    0.00   1.19369
   1   5   8 12  1  o      19988.1582    18989.5820    0.00   1.19355
   1   4  12 12  1  o      30279.2715    28907.6152    0.00   1.19333
   4   1  12 12  1  o       1813.7169     1731.5552    0.00   1.19333
   2   1  16 12  1  o       2265.0210     2166.2827    0.00   1.19302
   5   2   0 12  1  o          0.0000    15992.0264    0.00   1.19373
   4   3   4 12  1  o          0.0000    22543.7539    0.00   1.19369
   1   5   8 12  1  o          0.0000    18989.5820    0.00   1.19355
   1   4  12 12  1  o          0.0000    28907.6152    0.00   1.19333
   4   1  12 12  1  o          0.0000     1731.5552    0.00   1.19333
   2   1  16 12  1  o          0.0000     2166.2827    0.00   1.19302
   2   5   3 12  1  o       2826.1479     2125.0916    0.00   1.17685
   5   2   3 12  1  o         81.1581       61.0260    0.00   1.17685
   3   4   5 12  1  o       1490.2284     1126.3071    0.00   1.17681
   3   2  13 12  1  o       3691.7207     2910.6870    0.00   1.17643
   2   2  15 12  1  o        665.3628      530.2590    0.00   1.17628
   2   5   3 12  1  o          0.0000     2125.0916    0.00   1.17685
   5   2   3 12  1  o          0.0000       61.0260    0.00   1.17685
   3   4   5 12  1  o          0.0000     1126.3071    0.00   1.17681
   3   2  13 12  1  o          0.0000     2910.6870    0.00   1.17643
   2   2  15 12  1  o          0.0000      530.2590    0.00   1.17628
   0   6   6  6  1  o      13256.4688    11566.7266    0.00   1.17132
   6   0   6  6  1  o      20924.0957    18256.9961    0.00   1.17132
   2   4  10 12  1  o      15581.2588    13667.7646    0.00   1.17116
   0   4  14  6  1  o      22029.2852    19446.4258    0.00   1.17090
   0   0  18  2  1  o      19914.5996    17607.2188    0.00   1.17057
   0   6   6  6  1  o          0.0000    11566.7266    0.00   1.17132
   6   0   6  6  1  o          0.0000    18256.9961    0.00   1.17132
   2   4  10 12  1  o          0.0000    13667.7646    0.00   1.17116
   0   4  14  6  1  o          0.0000    19446.4258    0.00   1.17090
   0   0  18  2  1  o          0.0000    17607.2188    0.00   1.17057
   1   6   1 12  1  o       1276.1300     1174.0593    0.00   1.13520
   4   3   7 12  1  o       2214.1299     2057.8533    0.00   1.13509
   4   2  11 12  1  o        574.7777      538.1574    0.00   1.13492
   1   2  17 12  1  o       2506.7646     2304.7627    0.00   1.13452
   1   6   1 12  1  o          0.0000     1174.0593    0.00   1.13520
   4   3   7 12  1  o          0.0000     2057.8533    0.00   1.13509
   4   2  11 12  1  o          0.0000      538.1574    0.00   1.13492
   1   2  17 12  1  o          0.0000     2304.7627    0.00   1.13452
   6   1   2 12  1  o      13578.8057    13466.6367    0.00   1.13029
   2   5   6 12  1  o      48777.1211    48468.7930    0.00   1.13022
   5   2   6 12  1  o      21229.3496    21095.1543    0.00   1.13022
   5   1  10 12  1  o       8683.4355     8678.4268    0.00   1.13007
   2   3  14 12  1  o      43472.3086    43788.3477    0.00   1.12984
   1   1  18 12  1  o      21411.3555    21780.1074    0.00   1.12954
   6   1   2 12  1  o          0.0000    13466.6367    0.00   1.13029
   2   5   6 12  1  o          0.0000    48468.7930    0.00   1.13022
   5   2   6 12  1  o          0.0000    21095.1543    0.00   1.13022
   5   1  10 12  1  o          0.0000     8678.4268    0.00   1.13007
   2   3  14 12  1  o          0.0000    43788.3477    0.00   1.12984
   1   1  18 12  1  o          0.0000    21780.1074    0.00   1.12954
   1   6   4 12  1  o      25072.1465    26625.1797    0.00   1.11127
   3   4   8 12  1  o      10826.2314    11507.6182    0.00   1.11116
   3   3  12 12  1  o       1823.1842     1945.2439    0.00   1.11098
   1   3  16 12  1  o      25411.1523    27317.9570    0.00   1.11073
   1   6   4 12  1  o          0.0000    26625.1797    0.00   1.11127
   3   4   8 12  1  o          0.0000    11507.6182    0.00   1.11116
   3   3  12 12  1  o          0.0000     1945.2439    0.00   1.11098
   1   3  16 12  1  o          0.0000    27317.9570    0.00   1.11073
   6   1   5 12  1  o       4682.9512     3777.8501    0.00   1.09761
   1   5  11 12  1  o       3971.0884     3317.5205    0.00   1.09741
   6   1   5 12  1  o          0.0000     3777.8501    0.00   1.09761
   1   5  11 12  1  o          0.0000     3317.5205    0.00   1.09741
   4   4   0  6  1  o      78167.1328    73853.7031    0.00   1.07601
   4   0  16  6  1  o      28829.6387    27303.5566    0.00   1.07550
   4   4   0  6  1  o          0.0000    73853.7031    0.00   1.07601
   4   0  16  6  1  o          0.0000    27303.5566    0.00   1.07550
   3   5   1 12  1  o       2891.3845     2533.9944    0.00   1.06362
   4   4   3 12  1  o       2180.0510     1912.7620    0.00   1.06360
   1   6   7 12  1  o        943.1312      832.3506    0.00   1.06353
   2   5   9 12  1  o       2333.8518     2070.3274    0.00   1.06346
   5   2   9 12  1  o       1099.2822      975.1579    0.00   1.06346
   2   4  13 12  1  o        888.0558      797.8990    0.00   1.06329
   1   4  15 12  1  o       1021.6382      924.3552    0.00   1.06318
   4   1  15 12  1  o        329.5179      298.1404    0.00   1.06318
   3   1  17 12  1  o       1791.6671     1631.7048    0.00   1.06306
   3   5   1 12  1  o          0.0000     2533.9944    0.00   1.06362
   4   4   3 12  1  o          0.0000     1912.7620    0.00   1.06360
   1   6   7 12  1  o          0.0000      832.3506    0.00   1.06353
   2   5   9 12  1  o          0.0000     2070.3274    0.00   1.06346
   5   2   9 12  1  o          0.0000      975.1579    0.00   1.06346
   2   4  13 12  1  o          0.0000      797.8990    0.00   1.06329
   1   4  15 12  1  o          0.0000      924.3552    0.00   1.06318
   4   1  15 12  1  o          0.0000      298.1404    0.00   1.06318
   3   1  17 12  1  o          0.0000     1631.7048    0.00   1.06306
   0   7   2  6  1  o      24877.6719    24763.0762    0.00   1.05958
   5   3   2 12  1  o       4050.9355     4032.2754    0.00   1.05958
   4   3  10 12  1  o      69894.1484    69997.2266    0.00   1.05939
   5   0  14  6  1  o      13207.8477    13320.5098    0.00   1.05921
   0   3  18  6  1  o      17396.1367    17660.1270    0.00   1.05896
   3   0  18  6  1  o       5095.0801     5172.3989    0.00   1.05896
   0   7   2  6  1  o          0.0000    24763.0762    0.00   1.05958
   5   3   2 12  1  o          0.0000     4032.2754    0.00   1.05958
   4   3  10 12  1  o          0.0000    69997.2266    0.00   1.05939
   5   0  14  6  1  o          0.0000    13320.5098    0.00   1.05921
   0   3  18  6  1  o          0.0000    17660.1270    0.00   1.05896
   3   0  18  6  1  o          0.0000     5172.3989    0.00   1.05896
   3   5   4 12  1  o      15437.8623    14296.6699    0.00   1.04386
   7   0   4  6  1  o      20139.8984    18651.1230    0.00   1.04386
   6   1   8 12  1  o       5200.4546     4816.3433    0.00   1.04377
   3   2  16 12  1  o      30561.3438    28433.5859    0.00   1.04341
   0   1  20  6  1  o      24241.9688    22579.4531    0.00   1.04315
   3   5   4 12  1  o          0.0000    14296.6699    0.00   1.04386
   7   0   4  6  1  o          0.0000    18651.1230    0.00   1.04386
   6   1   8 12  1  o          0.0000     4816.3433    0.00   1.04377
   3   2  16 12  1  o          0.0000    28433.5859    0.00   1.04341
   0   1  20  6  1  o          0.0000    22579.4531    0.00   1.04315
   6   2   1 12  1  o       3237.3359     3212.1177    0.00   1.03256
   5   3   5 12  1  o       1996.1644     1986.4045    0.00   1.03252
   3   4  11 12  1  o       1717.2133     1730.7458    0.00   1.03234
   5   1  13 12  1  o       3900.5457     3956.6814    0.00   1.03226
   2   1  19 12  1  o       3211.3245     3345.4634    0.00   1.03192
   6   2   1 12  1  o          0.0000     3212.1177    0.00   1.03256
   5   3   5 12  1  o          0.0000     1986.4045    0.00   1.03252
   3   4  11 12  1  o          0.0000     1730.7458    0.00   1.03234
   5   1  13 12  1  o          0.0000     3956.6814    0.00   1.03226
   2   1  19 12  1  o          0.0000     3345.4634    0.00   1.03192
   2   6   2 12  1  o       1342.4663     1431.0677    0.00   1.02886
[truncated: 5,947 more chars]
